# Supplementary material for: Evolution of a Strategy for the Unified Synthesis of Enteropeptin Sactipeptides
Source: J Org Chem. 2026 Feb 23;91(9):3529–44. doi: 10.1021/acs.joc.5c03063 (PMC12973295; doi:10.1021/acs.joc.5c03063)
Supplement: Supplementary file 1 [file jo5c03063_si_001.zip]

Archive with 1,342 entries (1,212 files):
- Compound 16 - 1H/
- __MACOSX/._Compound 16 - 1H
- Compound 16 - 1H/fid
- __MACOSX/Compound 16 - 1H/._fid
- Compound 16 - 1H/procpar
- __MACOSX/Compound 16 - 1H/._procpar
- Compound 16 - 1H/log
- __MACOSX/Compound 16 - 1H/._log
- Compound 16 - 1H/text
- __MACOSX/Compound 16 - 1H/._text
- Compound 16 - 13C/
- __MACOSX/._Compound 16 - 13C
- Compound 16 - 13C/fid
- __MACOSX/Compound 16 - 13C/._fid
- Compound 16 - 13C/procpar
- __MACOSX/Compound 16 - 13C/._procpar
- Compound 16 - 13C/log
- __MACOSX/Compound 16 - 13C/._log
- Compound 16 - 13C/text
- __MACOSX/Compound 16 - 13C/._text
- Compound 17 - 1H/
- __MACOSX/._Compound 17 - 1H
- Compound 17 - 1H/fid
- __MACOSX/Compound 17 - 1H/._fid
- Compound 17 - 1H/procpar
- __MACOSX/Compound 17 - 1H/._procpar
- Compound 17 - 1H/log
- __MACOSX/Compound 17 - 1H/._log
- Compound 17 - 1H/text
- __MACOSX/Compound 17 - 1H/._text
- Compound 17 - 13C/
- __MACOSX/._Compound 17 - 13C
- Compound 17 - 13C/fid
- __MACOSX/Compound 17 - 13C/._fid
- Compound 17 - 13C/procpar
- __MACOSX/Compound 17 - 13C/._procpar
- Compound 17 - 13C/log
- __MACOSX/Compound 17 - 13C/._log
- Compound 17 - 13C/text
- __MACOSX/Compound 17 - 13C/._text
- Compound 20 - 1H/
- __MACOSX/._Compound 20 - 1H
- Compound 20 - 1H/fid
- __MACOSX/Compound 20 - 1H/._fid
- Compound 20 - 1H/procpar
- __MACOSX/Compound 20 - 1H/._procpar
- Compound 20 - 1H/log
- __MACOSX/Compound 20 - 1H/._log
- Compound 20 - 1H/text
- __MACOSX/Compound 20 - 1H/._text
- Compound 20 - 13C/
- __MACOSX/._Compound 20 - 13C
- Compound 20 - 13C/fid
- __MACOSX/Compound 20 - 13C/._fid
- Compound 20 - 13C/procpar
- __MACOSX/Compound 20 - 13C/._procpar
- Compound 20 - 13C/log
- __MACOSX/Compound 20 - 13C/._log
- Compound 20 - 13C/text
- __MACOSX/Compound 20 - 13C/._text
- Compound 21 - 1H/
- __MACOSX/._Compound 21 - 1H
- Compound 21 - 1H/1/
- __MACOSX/Compound 21 - 1H/._1
- Compound 21 - 1H/1/uxnmr.par
- __MACOSX/Compound 21 - 1H/1/._uxnmr.par
- Compound 21 - 1H/1/prosol_History
- __MACOSX/Compound 21 - 1H/1/._prosol_History
- Compound 21 - 1H/1/lists/
- __MACOSX/Compound 21 - 1H/1/._lists
- Compound 21 - 1H/1/format.temp
- __MACOSX/Compound 21 - 1H/1/._format.temp
- Compound 21 - 1H/1/audita.txt
- __MACOSX/Compound 21 - 1H/1/._audita.txt
- Compound 21 - 1H/1/pdata/
- __MACOSX/Compound 21 - 1H/1/._pdata
- Compound 21 - 1H/1/fid
- __MACOSX/Compound 21 - 1H/1/._fid
- Compound 21 - 1H/1/shimvalues
- __MACOSX/Compound 21 - 1H/1/._shimvalues
- Compound 21 - 1H/1/adcInfo_TRX2.xml
- __MACOSX/Compound 21 - 1H/1/._adcInfo_TRX2.xml
- Compound 21 - 1H/1/uxnmr.info
- __MACOSX/Compound 21 - 1H/1/._uxnmr.info
- Compound 21 - 1H/1/scon2
- __MACOSX/Compound 21 - 1H/1/._scon2
- Compound 21 - 1H/1/pulseprogram.precomp
- __MACOSX/Compound 21 - 1H/1/._pulseprogram.precomp
- Compound 21 - 1H/1/vtc_pid_settings
- __MACOSX/Compound 21 - 1H/1/._vtc_pid_settings
- Compound 21 - 1H/1/acqu
- __MACOSX/Compound 21 - 1H/1/._acqu
- Compound 21 - 1H/1/topshimreport
- __MACOSX/Compound 21 - 1H/1/._topshimreport
- Compound 21 - 1H/1/acqus
- __MACOSX/Compound 21 - 1H/1/._acqus
- Compound 21 - 1H/1/specpar
- __MACOSX/Compound 21 - 1H/1/._specpar
- Compound 21 - 1H/1/lists/pp/
- __MACOSX/Compound 21 - 1H/1/lists/._pp
- Compound 21 - 1H/1/lists/form/
- __MACOSX/Compound 21 - 1H/1/lists/._form
- Compound 21 - 1H/1/pdata/1/
- __MACOSX/Compound 21 - 1H/1/pdata/._1
- Compound 21 - 1H/1/lists/pp/Avance.incl
- __MACOSX/Compound 21 - 1H/1/lists/pp/._Avance.incl
- Compound 21 - 1H/1/lists/pp/zg30
- __MACOSX/Compound 21 - 1H/1/lists/pp/._zg30
- Compound 21 - 1H/1/lists/form/plot_acqu.form
- __MACOSX/Compound 21 - 1H/1/lists/form/._plot_acqu.form
- Compound 21 - 1H/1/pdata/1/proc
- __MACOSX/Compound 21 - 1H/1/pdata/1/._proc
- Compound 21 - 1H/1/pdata/1/peaks
- __MACOSX/Compound 21 - 1H/1/pdata/1/._peaks
- Compound 21 - 1H/1/pdata/1/peakrng
- __MACOSX/Compound 21 - 1H/1/pdata/1/._peakrng
- Compound 21 - 1H/1/pdata/1/email_yz-MKG-OH-1H-dilute-DMSO_1_1.pdf
- __MACOSX/Compound 21 - 1H/1/pdata/1/._email_yz-MKG-OH-1H-dilute-DMSO_1_1.pdf
- Compound 21 - 1H/1/pdata/1/peaklist.xml
- __MACOSX/Compound 21 - 1H/1/pdata/1/._peaklist.xml
- Compound 21 - 1H/1/pdata/1/title
- __MACOSX/Compound 21 - 1H/1/pdata/1/._title
- Compound 21 - 1H/1/pdata/1/auditp.txt
- __MACOSX/Compound 21 - 1H/1/pdata/1/._auditp.txt
- Compound 21 - 1H/1/pdata/1/intrng
- __MACOSX/Compound 21 - 1H/1/pdata/1/._intrng
- Compound 21 - 1H/1/pdata/1/1r
- __MACOSX/Compound 21 - 1H/1/pdata/1/._1r
- Compound 21 - 1H/1/pdata/1/1i
- __MACOSX/Compound 21 - 1H/1/pdata/1/._1i
- Compound 21 - 1H/1/pdata/1/procs
- __MACOSX/Compound 21 - 1H/1/pdata/1/._procs
- Compound 21 - 1H/1/pdata/1/outd
- __MACOSX/Compound 21 - 1H/1/pdata/1/._outd
- Compound 21 - 13C/
- __MACOSX/._Compound 21 - 13C
- Compound 21 - 13C/2/
- __MACOSX/Compound 21 - 13C/._2
- Compound 21 - 13C/2/uxnmr.par
- __MACOSX/Compound 21 - 13C/2/._uxnmr.par
- Compound 21 - 13C/2/prosol_History
- __MACOSX/Compound 21 - 13C/2/._prosol_History
- Compound 21 - 13C/2/lists/
- __MACOSX/Compound 21 - 13C/2/._lists
- Compound 21 - 13C/2/format.temp
- __MACOSX/Compound 21 - 13C/2/._format.temp
- Compound 21 - 13C/2/audita.txt
- __MACOSX/Compound 21 - 13C/2/._audita.txt
- Compound 21 - 13C/2/pdata/
- __MACOSX/Compound 21 - 13C/2/._pdata
- Compound 21 - 13C/2/fid
- __MACOSX/Compound 21 - 13C/2/._fid
- Compound 21 - 13C/2/adcInfo_TRX1.xml
- __MACOSX/Compound 21 - 13C/2/._adcInfo_TRX1.xml
- Compound 21 - 13C/2/shimvalues
- __MACOSX/Compound 21 - 13C/2/._shimvalues
- Compound 21 - 13C/2/uxnmr.info
- __MACOSX/Compound 21 - 13C/2/._uxnmr.info
- Compound 21 - 13C/2/scon2
- __MACOSX/Compound 21 - 13C/2/._scon2
- Compound 21 - 13C/2/pulseprogram.precomp
- __MACOSX/Compound 21 - 13C/2/._pulseprogram.precomp
- Compound 21 - 13C/2/vtc_pid_settings
- __MACOSX/Compound 21 - 13C/2/._vtc_pid_settings
- Compound 21 - 13C/2/acqu
- __MACOSX/Compound 21 - 13C/2/._acqu
- Compound 21 - 13C/2/topshimreport
- __MACOSX/Compound 21 - 13C/2/._topshimreport
- Compound 21 - 13C/2/acqus
- __MACOSX/Compound 21 - 13C/2/._acqus
- Compound 21 - 13C/2/specpar
- __MACOSX/Compound 21 - 13C/2/._specpar
- Compound 21 - 13C/2/lists/pp/
- __MACOSX/Compound 21 - 13C/2/lists/._pp
- Compound 21 - 13C/2/lists/form/
- __MACOSX/Compound 21 - 13C/2/lists/._form
- Compound 21 - 13C/2/lists/cpd/
- __MACOSX/Compound 21 - 13C/2/lists/._cpd
- Compound 21 - 13C/2/pdata/1/
- __MACOSX/Compound 21 - 13C/2/pdata/._1
- Compound 21 - 13C/2/lists/pp/zgpg30
- __MACOSX/Compound 21 - 13C/2/lists/pp/._zgpg30
- Compound 21 - 13C/2/lists/pp/Avance.incl
- __MACOSX/Compound 21 - 13C/2/lists/pp/._Avance.incl
- Compound 21 - 13C/2/lists/pp/Delay.incl
- __MACOSX/Compound 21 - 13C/2/lists/pp/._Delay.incl
- Compound 21 - 13C/2/lists/form/plot_acqu.form
- __MACOSX/Compound 21 - 13C/2/lists/form/._plot_acqu.form
- Compound 21 - 13C/2/lists/cpd/waltz65
- __MACOSX/Compound 21 - 13C/2/lists/cpd/._waltz65
- Compound 21 - 13C/2/pdata/1/proc
- __MACOSX/Compound 21 - 13C/2/pdata/1/._proc
- Compound 21 - 13C/2/pdata/1/peaks
- __MACOSX/Compound 21 - 13C/2/pdata/1/._peaks
- Compound 21 - 13C/2/pdata/1/peakrng
- __MACOSX/Compound 21 - 13C/2/pdata/1/._peakrng
- Compound 21 - 13C/2/pdata/1/peaklist.xml
- __MACOSX/Compound 21 - 13C/2/pdata/1/._peaklist.xml
- Compound 21 - 13C/2/pdata/1/title
- __MACOSX/Compound 21 - 13C/2/pdata/1/._title
- Compound 21 - 13C/2/pdata/1/email_yz-Z-MKG-OH-13C-DMSO_2_1.pdf
- __MACOSX/Compound 21 - 13C/2/pdata/1/._email_yz-Z-MKG-OH-13C-DMSO_2_1.pdf
- Compound 21 - 13C/2/pdata/1/auditp.txt
- __MACOSX/Compound 21 - 13C/2/pdata/1/._auditp.txt
- Compound 21 - 13C/2/pdata/1/intrng
- __MACOSX/Compound 21 - 13C/2/pdata/1/._intrng
- Compound 21 - 13C/2/pdata/1/1r
- __MACOSX/Compound 21 - 13C/2/pdata/1/._1r
- Compound 21 - 13C/2/pdata/1/1i
- __MACOSX/Compound 21 - 13C/2/pdata/1/._1i
- Compound 21 - 13C/2/pdata/1/procs
- __MACOSX/Compound 21 - 13C/2/pdata/1/._procs
- Compound 21 - 13C/2/pdata/1/outd
- __MACOSX/Compound 21 - 13C/2/pdata/1/._outd
- Compound 23 - 1H/
- __MACOSX/._Compound 23 - 1H
- Compound 23 - 1H/fid
- __MACOSX/Compound 23 - 1H/._fid
- Compound 23 - 1H/procpar
- __MACOSX/Compound 23 - 1H/._procpar
- Compound 23 - 1H/log
- __MACOSX/Compound 23 - 1H/._log
- Compound 23 - 1H/text
- __MACOSX/Compound 23 - 1H/._text
- Compound 23 - 13C/
- __MACOSX/._Compound 23 - 13C
- Compound 23 - 13C/fid
- __MACOSX/Compound 23 - 13C/._fid
- Compound 23 - 13C/procpar
- __MACOSX/Compound 23 - 13C/._procpar
- Compound 23 - 13C/log
- __MACOSX/Compound 23 - 13C/._log
- Compound 23 - 13C/text
- __MACOSX/Compound 23 - 13C/._text
- Compound 23 - 31P/
- __MACOSX/._Compound 23 - 31P
- Compound 23 - 31P/fid
- __MACOSX/Compound 23 - 31P/._fid
- Compound 23 - 31P/procpar
- __MACOSX/Compound 23 - 31P/._procpar
- Compound 23 - 31P/log
- __MACOSX/Compound 23 - 31P/._log
- Compound 23 - 31P/text
- __MACOSX/Compound 23 - 31P/._text
- Compound 25 - 1H/
- __MACOSX/._Compound 25 - 1H
- Compound 25 - 1H/fid
- __MACOSX/Compound 25 - 1H/._fid
- Compound 25 - 1H/procpar
- __MACOSX/Compound 25 - 1H/._procpar
- Compound 25 - 1H/log
- __MACOSX/Compound 25 - 1H/._log
- Compound 25 - 1H/text
- __MACOSX/Compound 25 - 1H/._text
- Compound 25 - 13C/
- __MACOSX/._Compound 25 - 13C
- Compound 25 - 13C/fid
- __MACOSX/Compound 25 - 13C/._fid
- Compound 25 - 13C/procpar
- __MACOSX/Compound 25 - 13C/._procpar
- Compound 25 - 13C/log
- __MACOSX/Compound 25 - 13C/._log
- Compound 25 - 13C/text
- __MACOSX/Compound 25 - 13C/._text
- Compound 26 - 1H/
- __MACOSX/._Compound 26 - 1H
- Compound 26 - 1H/fid
- __MACOSX/Compound 26 - 1H/._fid
- Compound 26 - 1H/procpar
- __MACOSX/Compound 26 - 1H/._procpar
- Compound 26 - 1H/log
- __MACOSX/Compound 26 - 1H/._log
- Compound 26 - 1H/text
- __MACOSX/Compound 26 - 1H/._text
- Compound 26 - 13C/
- __MACOSX/._Compound 26 - 13C
- Compound 26 - 13C/fid
- __MACOSX/Compound 26 - 13C/._fid
- Compound 26 - 13C/procpar
- __MACOSX/Compound 26 - 13C/._procpar
- Compound 26 - 13C/log
- __MACOSX/Compound 26 - 13C/._log
- Compound 26 - 13C/text
- __MACOSX/Compound 26 - 13C/._text
- Compound 32 -1H.fid/
- __MACOSX/._Compound 32 -1H.fid
- Compound 32 -1H.fid/fid
- __MACOSX/Compound 32 -1H.fid/._fid
- Compound 32 -1H.fid/procpar
- __MACOSX/Compound 32 -1H.fid/._procpar
- Compound 32 -1H.fid/log
- __MACOSX/Compound 32 -1H.fid/._log
- Compound 32 -1H.fid/text
- __MACOSX/Compound 32 -1H.fid/._text
- Compound 32 -13C.fid/
- __MACOSX/._Compound 32 -13C.fid
- Compound 32 -13C.fid/fid
- __MACOSX/Compound 32 -13C.fid/._fid
- Compound 32 -13C.fid/procpar
- __MACOSX/Compound 32 -13C.fid/._procpar
[truncated: 1,042 more entries]
