# Supplementary material for: Evolution of a Strategy for the Unified Synthesis of Enteropeptin Sactipeptides
Source: J Org Chem. 2026 Feb 23;91(9):3529–44. doi: 10.1021/acs.joc.5c03063 (PMC12973295; doi:10.1021/acs.joc.5c03063)
Supplement: Supplementary file 1 [file jo5c03063_si_001.zip › Compound 17 - 1H/log]

Sat Nov 12 18:28:12 2022: Experiment started
Sat Nov 12 18:28:42 2022: Acquisition complete
