# Supplementary material for: Evolution of a Strategy for the Unified Synthesis of Enteropeptin Sactipeptides
Source: J Org Chem. 2026 Feb 23;91(9):3529–44. doi: 10.1021/acs.joc.5c03063 (PMC12973295; doi:10.1021/acs.joc.5c03063)
Supplement: Supplementary file 1 [file jo5c03063_si_001.zip › Compound 21 - 1H/1/uxnmr.info]

CONFIGURATION INFORMATION
=========================

Path         : /opt/topspin/conf/instr/spect/uxnmr.info
Date         : Fri Jul 12 15:27:05 2024
Release      : TopSpin 4.3.0
Installed in : /opt/topspin
Host         : BladeEpu
OS           : CentOS Linux release 7.2.1511 (Core) 
SPECTR-OS    : Version 4.3.180.20230524
CPU          : Intel(R) Core(TM) i5-8400H CPU @ 2.50GHz (8 cores at 3727 MHz with Hyperthreading)
User         : root (root)
System       : Avance Neo 400 NMR spectrometer
1H-frequency : 400.13 MHz
Description  : Avance
Bruker Order : Z165468_00842
Configured in: BladeEpu:/opt/topspin/conf/instr/spect

AQ-Rack:
- SCU: AV4I SCU SYSTEM CONTROL UNIT Z162978/02178 ECL 02.01
- {EPU}: AV4I SCU SYSTEM CONTROL UNIT Z162978/02178 ECL 02.01
- {GTU}: AV4I SCU SYSTEM CONTROL UNIT Z162978/02178 ECL 02.01
  Location: slot 7 in rack 1
  Connection: at IP 192.168.180.18 via PCIe #4
  Firmware Version: 20210312125813
  - Gradient resolution: 1.0 us
  Devices: MTD at /dev/mtd2, RTD at /dev/bbu/rtd4.4, GPROC at /dev/bbu/gproc4.7
  Sequencer: GCube, TCube
  - GCube1
  - TCube1
- TRX 1200: AV4 TRANSCEIVER 1200 Z148391/10777 ECL 03.02
  Location: slot 4 in rack 1
  Connection: at IP 192.168.180.38 via PCIe #9
  Firmware Version: 20210312121750
  Devices: MTD at /dev/mtd11, DRX at /dev/bbu/drx9.5, RTD at /dev/bbu/rtd9.4
  Sequencer: FCube
  - FCube1
- TRX 1200: AV4 TRANSCEIVER 1200 Z148391/10778 ECL 03.02
  Location: slot 5 in rack 1
  Connection: at IP 192.168.180.46 via PCIe #11
  Firmware Version: 20210312121750
  Devices: MTD at /dev/mtd20, DRX at /dev/bbu/drx11.5, RTD at /dev/bbu/rtd11.4
  Sequencer: FCube
  - FCube2
- PSM-A: AV4 PSM-A Z149510/04334 ECL 03.02
- RACK: AV4 CONSOLE NB WIRED Z163448/01176 ECL 02.00
- PSM-D: AV4 PSM-D Z149520/04061 ECL 01.02
- PSM-48V: AV4 PSM-48V Z149850/07209 ECL 02.00
- BLA2BB: BLA2BB 150/60 20-400 W1345049/7228 ECL 92
- PSM-BLA: AQS INES PSM-BLA POWER SUPPLY Z128045/02400 ECL 02.01
- REF 1200: AV4 REFERENCE 1200 Z148270/03876 ECL 03.00
- XBB19F 2HS: AQS XBB19F 2HS PREAMP CRP 400 Z128143/02054 ECL 07.02
  HPPR2: - HPPR/2 preamplifier connected via AqRack
      Type      : HPPR/2
      Controller: no Cover
                  no LED display for tuning and matching
      Module  1 : XBB19F 2HS
                  PN=Z128143, SN=02054 from 20231214
      Module  2 : 1H/2H 1H (virtual 50 Ohm reference: 126.8%/79.5deg)
                  PN=Z128274, SN=02172 from 20231130
      Module  3 : 1H/2H 2H (virtual 50 Ohm reference: 89.9%/-69.8deg)
                  PN=Z128274, SN=02172 from 20231130
  
- 1H/2H 1H: AQS 1H/2H PREAMP 400 CRP Z128274/02172 ECL 01.07
- 1H/2H 2H: AQS 1H/2H PREAMP 400 CRP Z128274/02172 ECL 01.07

Amplifiers (AQS configuration):
  Amplifier  Module  Nucleus  Power/W  Switchbox Name PN/SN/FW
      1         1        B      150    N         BLA2BB 150/60 20-400 W1345049/7228/-
      1         2        B       60    N         BLA2BB 150/60 20-400 W1345049/7228/-


Transmitters at the spectrometer subnet:
----------------------------------------
LTRX Z109888/04046 ECL 04.02:
- TCP/IP address = 192.168.99.10
- Amplifier      = BSMS/2 LOCK TRANSCEIVER 400: Z109888/04046 ECL 04.02

BSMS: BSMS/2 functionality available
- TCP/IP address = 192.168.99.10
- ELCB firmware version = 20230420
- ELCB = BSMS/2 ELCB: Z100818/10673 ECL 07.04
- Backplane = AV4 CONSOLE NB WIRED: Z163448/01176 ECL 02.00
- Power Supply = INES/3 PSM-B POWER SUPPLY: Z128071/02349 ECL 01.03
- Variable Power Supply 1 = AV4 VARIABLE POWER SUPPLY BD DC: Z139305/03265 ECL 01.02
- SLCB functionality: Available
- GAB Z-Gradient = AV4 GAB/2 GRADIENT AMPL BD: Z155150/03374 ECL 00.01
- GAB current limits = 0.0/X, 0.0/Y, 10.0/Z (in A)
- Shim System = BOSS3-SB
- SCB channels = 40
- SCB1 = BSMS/2 SCB20: Z102930/16671 ECL 05.01
- SCB2 = BSMS/2 SCB20: Z102930/16629 ECL 05.01
- Shim matrix file: 292722aa.dat
- Active shims: Z Z2 Z3 Z4 Z5 X XZ XZ2 (X2-Y2) XY Y YZ YZ2 (X2-Y2)Z2 XZ4 XZ3 Z6 (X2-Y2)Z YZ4 YZ3 XYZ2 XYZ X3Z X3 Y3Z Y3 Z7 Z8 XZ5 YZ5 (X2-Y2)Z3 (X2-Y2)Z4 (X2-Y2)Z5 XYZ3 XYZ4 XYZ5
- Magnet polarity: SN (Bruker), uses standard H0 polarity
- L-TRX = BSMS/2 LOCK TRANSCEIVER 400: Z109888/04046 ECL 04.02
- Lock: On L-TRX board, supports 2H
- VTU_SPB = BSMS/2 SPB SENSOR & PNEUMATIC BD: Z115191/07570 ECL 05.05
- VTU_VPSB1 = AV4 VARIABLE POWER SUPPLY BD DC: Z139305/03265 ECL 01.02
- SampleMail = SM/3 CONTROLLER: Z177210/001310 ECL 01.01

SampleCase: in BSMS/2 connected to ethernet
- TCP/IP address = 192.168.99.10
-  = SM/3 CONTROLLER: Z177210/001310 ECL 01.01
- VTC active channel 1 = PIM PROBE MAIN CONTROL UNIT: Z144035/02625 ECL 01.06
- VTC active channel 2 = BCU II: Z154626/0338 ECL 01.01
- VTC accessory channel 2 = N2-LEVELSONDE 12/926/660 D315: Z122394/00000 ECL 00.00

VTU: in BSMS/2 connected to ethernet
- TCP/IP address = 192.168.99.10

Bruker Power Distribution Units at the spectrometer subnet:
-------------------------------------------------
Bruker Power Distribution Unit 1: BPDU-BHMI
- TCP/IP address   = 192.168.99.98

Magnet System:
- Magnet  : BZH0384070I02
- Cryostat: D315-54-6922
- Polarity: SN (Bruker)


RF cable connections (detected)
--------------------------------------------------------------------
TRX1 NORM output -> input 1 of transmitter 1 (BLA2BB 150/60 20-400 W1345049/7228)
TRX1 AUX  output -> open
TRX2 NORM output -> input 2 of transmitter 1 (BLA2BB 150/60 20-400 W1345049/7228)
TRX2 AUX  output -> input 1 of transmitter 2 (BSMS/2 LOCK TRANSCEIVER 400 Z109888/04046 at TCP/IP 192.168.99.10)

Blanking cable connections (detected)
--------------------------------------------------------------------
transmitter 1 = BLA2BB 150/60 20-400 W1345049/7228:
- amplifier B-150W uses blanking 1
- amplifier B-60W uses blanking 2

transmitter 2 = BSMS/2 LOCK TRANSCEIVER 400 Z109888/04046 at TCP/IP 192.168.99.10:
- amplifier 2H-5W uses blanking 9


Preamplifier connections (detected)
--------------------------------------------------------------------
Tune-TRX1 -> XBB19F 2HS -> REC1
Tune-TRX2 -> 1H/2H 1H   -> REC2
Tune-TRX2 -> 1H/2H 2H   -> REC2
