# Supplementary material for: Evolution of a Strategy for the Unified Synthesis of Enteropeptin Sactipeptides
Source: J Org Chem. 2026 Feb 23;91(9):3529–44. doi: 10.1021/acs.joc.5c03063 (PMC12973295; doi:10.1021/acs.joc.5c03063)
Supplement: Supplementary file 1 [file jo5c03063_si_001.zip › Compound 21 - 1H/1/pdata/1/peakrng]

P    #regions in PPM
# 2025-11-21 16:53:01 -0500  nmr@bruneo400
# low field   high field   mi   maxi
  16.4175701141357  -4.06757549223066  0.100  10000.000  # for region 1
