# Supplementary material for: Evolution of a Strategy for the Unified Synthesis of Enteropeptin Sactipeptides
Source: J Org Chem. 2026 Feb 23;91(9):3529–44. doi: 10.1021/acs.joc.5c03063 (PMC12973295; doi:10.1021/acs.joc.5c03063)
Supplement: Supplementary file 1 [file jo5c03063_si_001.zip › Compound 21 - 1H/1/pdata/1/peaklist.xml]

<?xml version="1.0" encoding="UTF-8"?>
<PeakList>
  <PeakList1D>
    <PeakList1DHeader creator="nmr" date="2025-11-21T16:53:01.190-05:00" expNo="1" name="yz-MKG-OH-1H-dilute-DMSO" owner="" procNo="1" source="D:/nmrdata/user/yiweizhang">
      <PeakPickDetails>F1=16.417570ppm, F2=-4.067575ppm, MI=0.10cm, MAXI=10000.00cm, PC=1.000
      </PeakPickDetails>
    </PeakList1DHeader>
    <Peak1D F1="8.204502" intensity="5.410196e-01" type="0"/>
    <Peak1D F1="8.191729" intensity="8.906347e-01" type="0"/>
    <Peak1D F1="8.178036" intensity="5.194659e-01" type="0"/>
    <Peak1D F1="7.931893" intensity="7.620891e-01" type="0"/>
    <Peak1D F1="7.912285" intensity="7.299595e-01" type="0"/>
    <Peak1D F1="7.520726" intensity="7.670492e-01" type="0"/>
    <Peak1D F1="7.500847" intensity="7.830596e-01" type="0"/>
    <Peak1D F1="7.360716" intensity="4.086960e+00" type="0"/>
    <Peak1D F1="7.347557" intensity="8.570675e+00" type="0"/>
    <Peak1D F1="7.324997" intensity="2.860084e+00" type="0"/>
    <Peak1D F1="7.311112" intensity="1.769847e+00" type="0"/>
    <Peak1D F1="7.305690" intensity="1.762969e+00" type="0"/>
    <Peak1D F1="7.200977" intensity="8.442839e-01" type="0"/>
    <Peak1D F1="7.123625" intensity="1.134650e-01" type="0"/>
    <Peak1D F1="5.119459" intensity="1.149271e-01" type="0"/>
    <Peak1D F1="5.026075" intensity="3.997130e+00" type="0"/>
    <Peak1D F1="5.001169" intensity="4.131870e+00" type="0"/>
    <Peak1D F1="4.296226" intensity="3.424494e-01" type="0"/>
    <Peak1D F1="4.276553" intensity="6.685874e-01" type="0"/>
    <Peak1D F1="4.263839" intensity="6.505481e-01" type="0"/>
    <Peak1D F1="4.243664" intensity="3.404432e-01" type="0"/>
    <Peak1D F1="4.138405" intensity="4.160818e-01" type="0"/>
    <Peak1D F1="4.118407" intensity="7.029626e-01" type="0"/>
    <Peak1D F1="4.106885" intensity="6.677399e-01" type="0"/>
    <Peak1D F1="4.085677" intensity="3.574850e-01" type="0"/>
    <Peak1D F1="3.914979" intensity="1.211614e-01" type="0"/>
    <Peak1D F1="3.883700" intensity="1.318812e-01" type="0"/>
    <Peak1D F1="3.868908" intensity="1.400880e-01" type="0"/>
    <Peak1D F1="3.812616" intensity="4.022678e-01" type="0"/>
    <Peak1D F1="3.799178" intensity="4.243474e-01" type="0"/>
    <Peak1D F1="3.768886" intensity="9.759423e-01" type="0"/>
    <Peak1D F1="3.755295" intensity="9.849216e-01" type="0"/>
    <Peak1D F1="3.732473" intensity="1.096841e+00" type="0"/>
    <Peak1D F1="3.718895" intensity="1.086154e+00" type="0"/>
    <Peak1D F1="3.688506" intensity="5.627640e-01" type="0"/>
    <Peak1D F1="3.675180" intensity="5.258018e-01" type="0"/>
    <Peak1D F1="3.637716" intensity="3.562751e-01" type="0"/>
    <Peak1D F1="3.368893" intensity="1.500000e+01" type="0"/>
    <Peak1D F1="2.968538" intensity="1.247214e+00" type="0"/>
    <Peak1D F1="2.954102" intensity="1.236128e+00" type="0"/>
    <Peak1D F1="2.507780" intensity="7.807428e+00" type="0"/>
    <Peak1D F1="2.453361" intensity="1.251434e+00" type="0"/>
    <Peak1D F1="2.406959" intensity="2.087101e-01" type="0"/>
    <Peak1D F1="2.023380" intensity="8.228143e+00" type="0"/>
    <Peak1D F1="1.897801" intensity="3.927514e-01" type="0"/>
    <Peak1D F1="1.880657" intensity="4.679031e-01" type="0"/>
    <Peak1D F1="1.848649" intensity="3.029815e-01" type="0"/>
    <Peak1D F1="1.828605" intensity="2.712819e-01" type="0"/>
    <Peak1D F1="1.807500" intensity="4.491623e-01" type="0"/>
    <Peak1D F1="1.790922" intensity="5.018871e-01" type="0"/>
    <Peak1D F1="1.771779" intensity="4.198197e-01" type="0"/>
    <Peak1D F1="1.758113" intensity="2.867796e-01" type="0"/>
    <Peak1D F1="1.735502" intensity="1.535445e-01" type="0"/>
    <Peak1D F1="1.652190" intensity="4.364089e-01" type="0"/>
    <Peak1D F1="1.531631" intensity="3.906864e-01" type="0"/>
    <Peak1D F1="1.510867" intensity="3.733838e-01" type="0"/>
    <Peak1D F1="1.389868" intensity="1.027689e+00" type="0"/>
    <Peak1D F1="1.373142" intensity="9.509753e-01" type="0"/>
    <Peak1D F1="1.288921" intensity="8.140280e-01" type="0"/>
    <Peak1D F1="1.272681" intensity="7.670426e-01" type="0"/>
    <Peak1D F1="1.252319" intensity="6.148473e-01" type="0"/>
  </PeakList1D>
</PeakList>
