# Supplementary material for: Evolution of a Strategy for the Unified Synthesis of Enteropeptin Sactipeptides
Source: J Org Chem. 2026 Feb 23;91(9):3529–44. doi: 10.1021/acs.joc.5c03063 (PMC12973295; doi:10.1021/acs.joc.5c03063)
Supplement: Supplementary file 1 [file jo5c03063_si_001.zip › Compound 21 - 1H/1/pdata/1/auditp.txt]

##TITLE= Audit trail, TopSpin 4.3.0
##JCAMPDX= 5.01
##ORIGIN= Bruker BioSpin GmbH
##OWNER= nmr
$$ D:/nmrdata/user/yiweizhang/yz-MKG-OH-1H-dilute-DMSO/1/pdata/1/auditp.txt
##AUDIT TRAIL=  $$ (NUMBER, WHEN, WHO, WHERE, PROCESS, VERSION, WHAT)
(   1,<2025-11-21T21:51:20.724+0000>,<BRUNEO400\nmr>,<BRUNEO400>,<go4>,<TopSpin 4.3.0>,
      <acquisition in progress>)
$$ D:/nmrdata/user/yiweizhang/yz-MKG-OH-1H-dilute-DMSO/1/audita.txt
(   2,<2025-11-21T21:52:53.821+0000>,<BRUNEO400\nmr>,<BRUNEO400>,<go4>,<TopSpin 4.3.0>,
      <created by zg on 'Avance' (BRUNEO400) by user 'BRUNEO400\nmr'
       on data set with UUID '3727e3bc-c724-11f0-b9ff-0030d63688f3'
       started at 2025-11-21 21:51:20.724 +0000, POWCHK enabled, PULCHK disabled,
       completed at 2025-11-21 21:52:53.820 +0000
       configuration hash MD5:
       97 70 56 38 65 B5 18 D5 21 F2 6F 9D 44 BB 36 47
       double data hash MD5: 64K
       68 F9 AE 92 4F 22 2F B2 7D 44 B0 FF D3 28 B7 CA>)
(   3,<2025-11-21T16:52:58.769-0500>,<nmr>,<bruneo400>,<xwish3>,<TopSpin 4.3.0>,
      <ICON-NMR User ID: yiweizhang
       double data hash MD5: 64K
       68 F9 AE 92 4F 22 2F B2 7D 44 B0 FF D3 28 B7 CA>)
(   4,<2025-11-21T16:52:59.644-0500>,<nmr/yiweizhang>,<bruneo400>,<proc1d>,<TopSpin 4.3.0>,
      <Start of raw data processing
       ef LB = 0.3 FT_mod = 6 PKNL = 1 SI = 64K 
       data hash MD5: 64K
       19 F0 9A 84 95 CF BD DF FD FE FF 81 2E AD E5 44>)
(   5,<2025-11-21T16:53:00.737-0500>,<nmr/yiweizhang>,<bruneo400>,<proc1d>,<TopSpin 4.3.0>,
      <apk0 
       data hash MD5: 64K
       EF 6D 1C 8D 44 AF C7 15 53 07 8E 1D 1E DA AD 02>)
(   6,<2025-11-21T16:53:00.972-0500>,<nmr/yiweizhang>,<bruneo400>,<proc1d>,<TopSpin 4.3.0>,
      <abs ABSG = 5 
       data hash MD5: 64K
       C1 2D B0 81 A5 45 59 A9 16 A8 5D EC 11 76 4C 23>)
(   7,<2025-11-21T16:53:01.143-0500>,<nmr/yiweizhang>,<bruneo400>,<peak>,<TopSpin 4.3.0>,
      <1D Peak picking
       data hash MD5: 64K
       C1 2D B0 81 A5 45 59 A9 16 A8 5D EC 11 76 4C 23>)
(   8,<2025-11-21T16:53:01.971-0500>,<nmr/yiweizhang>,<bruneo400>,<xwish3>,<TopSpin 4.3.0>,
      <ICON-NMR User ID: yiweizhang
       data hash MD5: 64K
       C1 2D B0 81 A5 45 59 A9 16 A8 5D EC 11 76 4C 23>)
##END=

$$ hash MD5
$$ 13 DA 06 63 4C F8 DD 31 96 FD EE 05 AA 85 0C 48
