# Supplementary material for: Evolution of a Strategy for the Unified Synthesis of Enteropeptin Sactipeptides
Source: J Org Chem. 2026 Feb 23;91(9):3529–44. doi: 10.1021/acs.joc.5c03063 (PMC12973295; doi:10.1021/acs.joc.5c03063)
Supplement: Supplementary file 1 [file jo5c03063_si_001.zip › Compound 21 - 1H/1/pdata/1/intrng]

P 0
8.354607   8.061409
8.061096   7.767272
7.684752   6.967384
5.316969   4.705566
4.705253   2.200874
2.200561   1.004324
