# Supplementary material for: Evolution of a Strategy for the Unified Synthesis of Enteropeptin Sactipeptides
Source: J Org Chem. 2026 Feb 23;91(9):3529–44. doi: 10.1021/acs.joc.5c03063 (PMC12973295; doi:10.1021/acs.joc.5c03063)
Supplement: Supplementary file 1 [file jo5c03063_si_001.zip › Compound 21 - 13C/2/shimvalues]

# Fri Nov 21 23:03:50 2025
#$$PROBEIDENTIFIER=Z163739_0940
#$$PROBENAME=PI HR-BBO400S1-BBF/H/D-5.0-Z SP
#$$SHIMID=292722
#
# Active Shim Gradients
#
Z           		-1132           
Z2          		2189            
Z3          		58              
Z4          		-2466           
Z5          		796             
Z6          		-1627           
Z7          		-4185           
Z8          		15135           
X           		-727            
XZ          		-4512           
XZ2         		-426            
XZ3         		-123            
XZ4         		3               
XZ5         		-2574           
Y           		-500            
YZ          		-1223           
YZ2         		2574            
YZ3         		1016            
YZ4         		-8016           
YZ5         		17626           
XY          		-6265           
XYZ         		-1013           
XYZ2        		-1126           
XYZ3        		-2228           
XYZ4        		5062            
XYZ5        		-1461           
(X2-Y2)     		101             
(X2-Y2)Z    		1403            
(X2-Y2)Z2   		-2077           
(X2-Y2)Z3   		-9290           
(X2-Y2)Z4   		19526           
(X2-Y2)Z5   		-4120           
X3          		-5013           
X3Z         		4378            
Y3          		-266            
Y3Z         		-3468           
#
# Lock Parameter
#
FIELD		7601.764
LOCKPHASE		 337.800
LOCKPOWER		 -19.000
LOCKGAIN		 107.335
LOCKDC		 -75.000
LOCKSHIFT		   2.490
LOOPGAIN		   5.000
LOOPTIME		   0.250
LOOPFILTER		 500.000
#
IEEE64_VERSION_CODE 1
#
# Shim currents 
#
SHIM_SETTING [ 1]    -1035.62795722
SHIM_SETTING [ 2]    -5020.59013898
SHIM_SETTING [ 3]     3132.95081538
SHIM_SETTING [ 4]    18495.31447181
SHIM_SETTING [ 5]    -6697.77593791
SHIM_SETTING [ 6]    -9409.46575979
SHIM_SETTING [ 7]     7407.94985126
SHIM_SETTING [ 8]    14504.61346036
SHIM_SETTING [ 9]     -627.92394268
SHIM_SETTING [10]      692.51436516
SHIM_SETTING [11]        0.00000000
SHIM_SETTING [12]     3202.40700000
SHIM_SETTING [13]    -3733.47400000
SHIM_SETTING [14]    -4554.54900278
SHIM_SETTING [15]    -6598.18000779
SHIM_SETTING [16]     4436.79200714
SHIM_SETTING [17]    -3067.75100168
SHIM_SETTING [18]     2157.99799910
SHIM_SETTING [19]    -3672.91499462
SHIM_SETTING [20]     3247.92599454
SHIM_SETTING [21]      377.40997488
SHIM_SETTING [22]    13724.82900331
SHIM_SETTING [23]   -12419.89499489
SHIM_SETTING [24]   -23387.79699137
SHIM_SETTING [25]     1540.44298231
SHIM_SETTING [26]    27733.99696106
SHIM_SETTING [27]     -308.12500019
SHIM_SETTING [28]     3062.23002164
SHIM_SETTING [29]    -2428.74901303
SHIM_SETTING [30]     5401.57297777
SHIM_SETTING [31]     8188.75897416
SHIM_SETTING [32]    -8565.79304439
SHIM_SETTING [33]    -5918.58101917
SHIM_SETTING [34]      259.57698766
SHIM_SETTING [35]   -10297.26999472
SHIM_SETTING [36]   -10708.69199737
SHIM_SETTING [37]   -25316.70699611
SHIM_SETTING [38]    10937.91901215
SHIM_SETTING [39]     3517.59099247
SHIM_SETTING [40]        0.00000000
