# Supplementary material for: Evolution of a Strategy for the Unified Synthesis of Enteropeptin Sactipeptides
Source: J Org Chem. 2026 Feb 23;91(9):3529–44. doi: 10.1021/acs.joc.5c03063 (PMC12973295; doi:10.1021/acs.joc.5c03063)
Supplement: Supplementary file 1 [file jo5c03063_si_001.zip › Compound 21 - 13C/2/topshimreport]

New TopShim run:

version = topshim 2.4.0
date = 2025-11-21
time = 17:41:53.854
command = topshim tuneaz

FINE SHIMMING

Parameters:

probe = Z163739_0940
solvent = DMSO
shim nucleus = 2H
nucleus optimised for = 13C
o1p (from lock) = 2.49 ppm

Results:


1D Shimming:
Iteration 1: FWHM Before= 4.6 Hz, Target= 0.3 Hz, After= 0.7 Hz
Iteration 2: FWHM Before= 0.7 Hz, Target= 0.5 Hz, After= 0.4 Hz
Iteration 3: FWHM Before= 0.4 Hz, Target= 0.4 Hz, After= 0.4 Hz
Iteration 4: FWHM Before= 0.4 Hz, Target= 0.5 Hz, After= 0.4 Hz
Iteration 5: FWHM Before= 0.4 Hz, Target= 0.5 Hz, After= 0.7 Hz
Iteration 6: FWHM Before= 0.7 Hz, Target= 0.6 Hz, After= 0.6 Hz
Iteration 7: FWHM Before= 0.6 Hz, Target= 0.5 Hz, After= 0.7 Hz
Iteration 8: FWHM Before= 0.7 Hz, Target= 0.6 Hz, After= 0.5 Hz
Iteration 9: FWHM Before= 0.5 Hz, Target= 0.6 Hz, After= 0.5 Hz
Iteration 10: FWHM Before= 0.5 Hz, Target= 0.5 Hz, After= 0.7 Hz
Iteration 11: FWHM Before= 0.7 Hz, Target= 0.6 Hz, After= 0.5 Hz
Iteration 12: FWHM Before= 0.5 Hz, Target= 0.6 Hz, After= 0.8 Hz
Iteration 13: FWHM Before= 0.8 Hz, Target= 0.5 Hz, After= 0.5 Hz
Shim succeeded

Lineshape quality factor (1D spectrum, spinning) = 0.701


Performing tune after shimming
tune lock level increase = 1.1

shim changes: 
Z	-476
Z2	+39
Z3	-128
Z4	-81
Z5	+795
Z6	-3230
Z7	-8479
Z8	+16455

duration = 3 min 21 sec
completed successfully
finished Fri Nov 21 17:45:14 2025


========================================================================
