# Supplementary material for: Evolution of a Strategy for the Unified Synthesis of Enteropeptin Sactipeptides
Source: J Org Chem. 2026 Feb 23;91(9):3529–44. doi: 10.1021/acs.joc.5c03063 (PMC12973295; doi:10.1021/acs.joc.5c03063)
Supplement: Supplementary file 1 [file jo5c03063_si_001.zip › Compound 21 - 13C/2/pdata/1/peaklist.xml]

<?xml version="1.0" encoding="UTF-8"?>
<PeakList>
  <PeakList1D>
    <PeakList1DHeader creator="nmr" date="2025-11-21T18:03:57.576-05:00" expNo="2" name="yz-Z-MKG-OH-13C-DMSO" owner="" procNo="1" source="D:/nmrdata/user/yiweizhang">
      <PeakPickDetails>F1=218.322601ppm, F2=-18.322550ppm, MI=0.00cm, MAXI=10000.00cm, PC=1.400
      </PeakPickDetails>
    </PeakList1DHeader>
    <Peak1D F1="172.312621" intensity="2.101594e+00" type="0"/>
    <Peak1D F1="171.761074" intensity="1.352695e+00" type="0"/>
    <Peak1D F1="171.597623" intensity="1.362897e+00" type="0"/>
    <Peak1D F1="156.531013" intensity="1.892361e+00" type="0"/>
    <Peak1D F1="156.443914" intensity="1.540541e+00" type="0"/>
    <Peak1D F1="137.735936" intensity="2.577252e+00" type="0"/>
    <Peak1D F1="137.434445" intensity="3.070227e+00" type="0"/>
    <Peak1D F1="128.809555" intensity="1.500000e+01" type="0"/>
    <Peak1D F1="128.256055" intensity="3.078750e+00" type="0"/>
    <Peak1D F1="128.196496" intensity="1.082323e+01" type="0"/>
    <Peak1D F1="128.155048" intensity="7.144784e+00" type="0"/>
    <Peak1D F1="65.920262" intensity="2.479018e+00" type="0"/>
    <Peak1D F1="65.587790" intensity="3.135889e+00" type="0"/>
    <Peak1D F1="54.376480" intensity="1.547373e+00" type="0"/>
    <Peak1D F1="52.692015" intensity="1.893139e+00" type="0"/>
    <Peak1D F1="41.141872" intensity="1.995300e+00" type="0"/>
    <Peak1D F1="40.677714" intensity="2.126122e+00" type="0"/>
    <Peak1D F1="40.564957" intensity="7.159067e+00" type="0"/>
    <Peak1D F1="40.355961" intensity="2.117397e+01" type="0"/>
    <Peak1D F1="40.147374" intensity="4.204445e+01" type="0"/>
    <Peak1D F1="39.938604" intensity="4.941844e+01" type="0"/>
    <Peak1D F1="39.729777" intensity="4.170265e+01" type="0"/>
    <Peak1D F1="39.521148" intensity="2.088347e+01" type="0"/>
    <Peak1D F1="39.312180" intensity="6.681039e+00" type="0"/>
    <Peak1D F1="32.321541" intensity="1.852857e+00" type="0"/>
    <Peak1D F1="32.144450" intensity="1.560471e+00" type="0"/>
    <Peak1D F1="30.138980" intensity="2.602770e+00" type="0"/>
    <Peak1D F1="29.573942" intensity="1.898971e+00" type="0"/>
    <Peak1D F1="22.890146" intensity="2.574517e+00" type="0"/>
    <Peak1D F1="15.085950" intensity="4.325459e+00" type="0"/>
  </PeakList1D>
</PeakList>
