# Supplementary material for: Evolution of a Strategy for the Unified Synthesis of Enteropeptin Sactipeptides
Source: J Org Chem. 2026 Feb 23;91(9):3529–44. doi: 10.1021/acs.joc.5c03063 (PMC12973295; doi:10.1021/acs.joc.5c03063)
Supplement: Supplementary file 1 [file jo5c03063_si_001.zip › Compound 21 - 13C/2/pdata/1/auditp.txt]

##TITLE= Audit trail, TopSpin 4.3.0
##JCAMPDX= 5.01
##ORIGIN= Bruker BioSpin GmbH
##OWNER= nmr
$$ D:/nmrdata/user/yiweizhang/yz-Z-MKG-OH-13C-DMSO/2/pdata/1/auditp.txt
##AUDIT TRAIL=  $$ (NUMBER, WHEN, WHO, WHERE, PROCESS, VERSION, WHAT)
(   1,<2025-11-21T22:45:15.441+0000>,<BRUNEO400\nmr>,<BRUNEO400>,<go4>,<TopSpin 4.3.0>,
      <acquisition in progress>)
$$ D:/nmrdata/user/yiweizhang/yz-Z-MKG-OH-13C-DMSO/2/audita.txt
(   2,<2025-11-21T23:03:51.340+0000>,<BRUNEO400\nmr>,<BRUNEO400>,<go4>,<TopSpin 4.3.0>,
      <created by zg on 'Avance' (BRUNEO400) by user 'BRUNEO400\nmr'
       on data set with UUID 'bf32c8d8-c72b-11f0-bf45-0030d63688f3'
       started at 2025-11-21 22:45:15.441 +0000, POWCHK enabled, PULCHK disabled,
       completed at 2025-11-21 23:03:51.339 +0000
       configuration hash MD5:
       97 70 56 38 65 B5 18 D5 21 F2 6F 9D 44 BB 36 47
       double data hash MD5: 64K
       F0 98 92 2E 49 CC 7B 5F 09 C3 7A 99 21 C4 99 81>)
(   3,<2025-11-21T18:03:56.311-0500>,<nmr>,<bruneo400>,<xwish3>,<TopSpin 4.3.0>,
      <ICON-NMR User ID: yiweizhang
       double data hash MD5: 64K
       F0 98 92 2E 49 CC 7B 5F 09 C3 7A 99 21 C4 99 81>)
(   4,<2025-11-21T18:03:57.233-0500>,<nmr/yiweizhang>,<bruneo400>,<proc1d>,<TopSpin 4.3.0>,
      <Start of raw data processing
       ef LB = 1 FT_mod = 6 PKNL = 1 SI = 32K 
       data hash MD5: 32K
       02 17 CE CC D9 00 F0 5E F8 EF B9 84 CD 70 48 34>)
(   5,<2025-11-21T18:03:57.342-0500>,<nmr/yiweizhang>,<bruneo400>,<proc1d>,<TopSpin 4.3.0>,
      <apk 
       data hash MD5: 32K
       CD 35 F8 ED 77 93 EE 24 DB 8C B0 17 28 6C F3 97>)
(   6,<2025-11-21T18:03:57.467-0500>,<nmr/yiweizhang>,<bruneo400>,<proc1d>,<TopSpin 4.3.0>,
      <abs ABSG = 5 
       data hash MD5: 32K
       13 BD 7D CA A7 1A D2 CA 2C 06 87 F9 F3 98 1E 07>)
(   7,<2025-11-21T18:03:57.545-0500>,<nmr/yiweizhang>,<bruneo400>,<peak>,<TopSpin 4.3.0>,
      <1D Peak picking
       data hash MD5: 32K
       13 BD 7D CA A7 1A D2 CA 2C 06 87 F9 F3 98 1E 07>)
(   8,<2025-11-21T18:03:58.342-0500>,<nmr/yiweizhang>,<bruneo400>,<xwish3>,<TopSpin 4.3.0>,
      <ICON-NMR User ID: yiweizhang
       data hash MD5: 32K
       13 BD 7D CA A7 1A D2 CA 2C 06 87 F9 F3 98 1E 07>)
##END=

$$ hash MD5
$$ BF 19 95 12 FA 71 41 14 39 D0 0C 21 70 20 75 A9
