# Supplementary material for: Evolution of a Strategy for the Unified Synthesis of Enteropeptin Sactipeptides
Source: J Org Chem. 2026 Feb 23;91(9):3529–44. doi: 10.1021/acs.joc.5c03063 (PMC12973295; doi:10.1021/acs.joc.5c03063)
Supplement: Supplementary file 1 [file jo5c03063_si_001.zip › Compound 23 - 13C/log]

Thu Sep 15 18:39:23 2022: Experiment started
Thu Sep 15 18:41:52 2022: BS 1 completed
Thu Sep 15 18:44:20 2022: BS 2 completed
Thu Sep 15 18:46:47 2022: BS 3 completed
Thu Sep 15 18:46:53 2022: Acquisition aborted
