# Supplementary material for: Evolution of a Strategy for the Unified Synthesis of Enteropeptin Sactipeptides
Source: J Org Chem. 2026 Feb 23;91(9):3529–44. doi: 10.1021/acs.joc.5c03063 (PMC12973295; doi:10.1021/acs.joc.5c03063)
Supplement: Supplementary file 1 [file jo5c03063_si_001.zip › Compound 25 - 13C/log]

Fri Oct 24 18:08:43 2025: Experiment started
Fri Oct 24 18:11:12 2025: BS 1 completed
Fri Oct 24 18:13:40 2025: BS 2 completed
Fri Oct 24 18:16:07 2025: BS 3 completed
Fri Oct 24 18:18:35 2025: BS 4 completed
Fri Oct 24 18:21:03 2025: BS 5 completed
Fri Oct 24 18:23:31 2025: BS 6 completed
Fri Oct 24 18:25:59 2025: BS 7 completed
Fri Oct 24 18:28:27 2025: BS 8 completed
Fri Oct 24 18:30:55 2025: BS 9 completed
Fri Oct 24 18:33:23 2025: BS 10 completed
Fri Oct 24 18:35:51 2025: BS 11 completed
Fri Oct 24 18:38:18 2025: BS 12 completed
Fri Oct 24 18:40:46 2025: BS 13 completed
Fri Oct 24 18:43:14 2025: BS 14 completed
Fri Oct 24 18:45:42 2025: BS 15 completed
Fri Oct 24 18:48:10 2025: BS 16 completed
Fri Oct 24 18:50:38 2025: BS 17 completed
Fri Oct 24 18:53:06 2025: BS 18 completed
Fri Oct 24 18:55:34 2025: BS 19 completed
Fri Oct 24 18:58:02 2025: BS 20 completed
Fri Oct 24 19:00:29 2025: BS 21 completed
Fri Oct 24 19:02:57 2025: BS 22 completed
Fri Oct 24 19:05:25 2025: BS 23 completed
Fri Oct 24 19:07:53 2025: BS 24 completed
Fri Oct 24 19:10:21 2025: BS 25 completed
Fri Oct 24 19:12:49 2025: BS 26 completed
Fri Oct 24 19:15:17 2025: BS 27 completed
Fri Oct 24 19:17:45 2025: BS 28 completed
Fri Oct 24 19:20:13 2025: BS 29 completed
Fri Oct 24 19:22:40 2025: BS 30 completed
Fri Oct 24 19:25:08 2025: BS 31 completed
Fri Oct 24 19:27:36 2025: BS 32 completed
Fri Oct 24 19:30:04 2025: BS 33 completed
Fri Oct 24 19:32:32 2025: BS 34 completed
Fri Oct 24 19:35:00 2025: BS 35 completed
Fri Oct 24 19:37:28 2025: BS 36 completed
Fri Oct 24 19:39:56 2025: BS 37 completed
Fri Oct 24 19:42:24 2025: BS 38 completed
Fri Oct 24 19:44:51 2025: BS 39 completed
Fri Oct 24 19:47:19 2025: BS 40 completed
Fri Oct 24 19:49:47 2025: BS 41 completed
Fri Oct 24 19:52:15 2025: BS 42 completed
Fri Oct 24 19:54:43 2025: BS 43 completed
Fri Oct 24 19:57:11 2025: BS 44 completed
Fri Oct 24 19:59:39 2025: BS 45 completed
Fri Oct 24 20:02:07 2025: BS 46 completed
Fri Oct 24 20:04:35 2025: BS 47 completed
Fri Oct 24 20:07:02 2025: BS 48 completed
Fri Oct 24 20:09:30 2025: BS 49 completed
Fri Oct 24 20:11:58 2025: BS 50 completed
Fri Oct 24 20:14:26 2025: BS 51 completed
Fri Oct 24 20:16:54 2025: BS 52 completed
Fri Oct 24 20:19:22 2025: BS 53 completed
Fri Oct 24 20:21:50 2025: BS 54 completed
Fri Oct 24 20:24:18 2025: BS 55 completed
Fri Oct 24 20:26:46 2025: BS 56 completed
Fri Oct 24 20:29:13 2025: BS 57 completed
Fri Oct 24 20:31:41 2025: BS 58 completed
Fri Oct 24 20:34:09 2025: BS 59 completed
Fri Oct 24 20:36:37 2025: BS 60 completed
Fri Oct 24 20:39:05 2025: BS 61 completed
Fri Oct 24 20:41:33 2025: BS 62 completed
Fri Oct 24 20:44:01 2025: BS 63 completed
Fri Oct 24 20:46:29 2025: BS 64 completed
Fri Oct 24 20:48:57 2025: BS 65 completed
Fri Oct 24 20:51:24 2025: BS 66 completed
Fri Oct 24 20:53:52 2025: BS 67 completed
Fri Oct 24 20:56:20 2025: BS 68 completed
Fri Oct 24 20:58:48 2025: BS 69 completed
Fri Oct 24 21:01:16 2025: BS 70 completed
Fri Oct 24 21:03:44 2025: BS 71 completed
Fri Oct 24 21:06:12 2025: BS 72 completed
Fri Oct 24 21:08:40 2025: BS 73 completed
Fri Oct 24 21:11:08 2025: BS 74 completed
Fri Oct 24 21:13:35 2025: BS 75 completed
Fri Oct 24 21:16:03 2025: BS 76 completed
Fri Oct 24 21:18:31 2025: BS 77 completed
Fri Oct 24 21:20:59 2025: BS 78 completed
Fri Oct 24 21:23:27 2025: BS 79 completed
Fri Oct 24 21:25:55 2025: BS 80 completed
Fri Oct 24 21:28:23 2025: BS 81 completed
Fri Oct 24 21:30:51 2025: BS 82 completed
Fri Oct 24 21:33:19 2025: BS 83 completed
Fri Oct 24 21:35:46 2025: BS 84 completed
Fri Oct 24 21:36:18 2025: Acquisition aborted
