# Supplementary material for: Evolution of a Strategy for the Unified Synthesis of Enteropeptin Sactipeptides
Source: J Org Chem. 2026 Feb 23;91(9):3529–44. doi: 10.1021/acs.joc.5c03063 (PMC12973295; doi:10.1021/acs.joc.5c03063)
Supplement: Supplementary file 1 [file jo5c03063_si_001.zip › Compound 26 - 13C/log]

Tue Oct 28 18:16:46 2025: Experiment started
Tue Oct 28 18:19:15 2025: BS 1 completed
Tue Oct 28 18:21:43 2025: BS 2 completed
Tue Oct 28 18:24:11 2025: BS 3 completed
Tue Oct 28 18:26:39 2025: BS 4 completed
Tue Oct 28 18:29:07 2025: BS 5 completed
Tue Oct 28 18:31:35 2025: BS 6 completed
Tue Oct 28 18:34:03 2025: BS 7 completed
Tue Oct 28 18:36:31 2025: BS 8 completed
Tue Oct 28 18:38:59 2025: BS 9 completed
Tue Oct 28 18:41:26 2025: BS 10 completed
Tue Oct 28 18:43:54 2025: BS 11 completed
Tue Oct 28 18:46:22 2025: BS 12 completed
Tue Oct 28 18:48:50 2025: BS 13 completed
Tue Oct 28 18:51:18 2025: BS 14 completed
Tue Oct 28 18:53:46 2025: BS 15 completed
Tue Oct 28 18:56:14 2025: BS 16 completed
Tue Oct 28 18:58:42 2025: BS 17 completed
Tue Oct 28 19:01:10 2025: BS 18 completed
Tue Oct 28 19:03:37 2025: BS 19 completed
Tue Oct 28 19:06:05 2025: BS 20 completed
Tue Oct 28 19:08:33 2025: BS 21 completed
Tue Oct 28 19:11:01 2025: BS 22 completed
Tue Oct 28 19:13:29 2025: BS 23 completed
Tue Oct 28 19:15:57 2025: BS 24 completed
Tue Oct 28 19:18:25 2025: BS 25 completed
Tue Oct 28 19:20:53 2025: BS 26 completed
Tue Oct 28 19:23:21 2025: BS 27 completed
Tue Oct 28 19:25:48 2025: BS 28 completed
Tue Oct 28 19:28:16 2025: BS 29 completed
Tue Oct 28 19:30:44 2025: BS 30 completed
Tue Oct 28 19:33:12 2025: BS 31 completed
Tue Oct 28 19:35:40 2025: BS 32 completed
Tue Oct 28 19:38:08 2025: BS 33 completed
Tue Oct 28 19:40:36 2025: BS 34 completed
Tue Oct 28 19:43:04 2025: BS 35 completed
Tue Oct 28 19:45:32 2025: BS 36 completed
Tue Oct 28 19:47:59 2025: BS 37 completed
Tue Oct 28 19:50:27 2025: BS 38 completed
Tue Oct 28 19:52:55 2025: BS 39 completed
Tue Oct 28 19:55:23 2025: BS 40 completed
Tue Oct 28 19:57:51 2025: BS 41 completed
Tue Oct 28 20:00:19 2025: BS 42 completed
Tue Oct 28 20:02:47 2025: BS 43 completed
Tue Oct 28 20:05:15 2025: BS 44 completed
Tue Oct 28 20:07:43 2025: BS 45 completed
Tue Oct 28 20:10:10 2025: BS 46 completed
Tue Oct 28 20:12:38 2025: BS 47 completed
Tue Oct 28 20:15:06 2025: BS 48 completed
Tue Oct 28 20:17:34 2025: BS 49 completed
Tue Oct 28 20:20:02 2025: BS 50 completed
Tue Oct 28 20:22:30 2025: BS 51 completed
Tue Oct 28 20:24:58 2025: BS 52 completed
Tue Oct 28 20:27:26 2025: BS 53 completed
Tue Oct 28 20:29:54 2025: BS 54 completed
Tue Oct 28 20:32:21 2025: BS 55 completed
Tue Oct 28 20:34:49 2025: BS 56 completed
Tue Oct 28 20:37:17 2025: BS 57 completed
Tue Oct 28 20:39:45 2025: BS 58 completed
Tue Oct 28 20:42:13 2025: BS 59 completed
Tue Oct 28 20:44:41 2025: BS 60 completed
Tue Oct 28 20:47:09 2025: BS 61 completed
Tue Oct 28 20:49:37 2025: BS 62 completed
Tue Oct 28 20:52:05 2025: BS 63 completed
Tue Oct 28 20:54:32 2025: BS 64 completed
Tue Oct 28 20:57:00 2025: BS 65 completed
Tue Oct 28 20:59:28 2025: BS 66 completed
Tue Oct 28 21:01:56 2025: BS 67 completed
Tue Oct 28 21:04:24 2025: BS 68 completed
Tue Oct 28 21:06:52 2025: BS 69 completed
Tue Oct 28 21:09:20 2025: BS 70 completed
Tue Oct 28 21:11:48 2025: BS 71 completed
Tue Oct 28 21:14:16 2025: BS 72 completed
Tue Oct 28 21:16:43 2025: BS 73 completed
Tue Oct 28 21:19:11 2025: BS 74 completed
Tue Oct 28 21:21:39 2025: BS 75 completed
Tue Oct 28 21:24:07 2025: BS 76 completed
Tue Oct 28 21:26:35 2025: BS 77 completed
Tue Oct 28 21:29:03 2025: BS 78 completed
Tue Oct 28 21:31:31 2025: BS 79 completed
Tue Oct 28 21:33:59 2025: BS 80 completed
Tue Oct 28 21:36:27 2025: BS 81 completed
Tue Oct 28 21:38:54 2025: BS 82 completed
Tue Oct 28 21:41:22 2025: BS 83 completed
Tue Oct 28 21:43:50 2025: BS 84 completed
Tue Oct 28 21:46:18 2025: BS 85 completed
Tue Oct 28 21:48:46 2025: BS 86 completed
Tue Oct 28 21:51:14 2025: BS 87 completed
Tue Oct 28 21:53:42 2025: BS 88 completed
Tue Oct 28 21:56:10 2025: BS 89 completed
Tue Oct 28 21:58:38 2025: BS 90 completed
Tue Oct 28 22:01:05 2025: BS 91 completed
Tue Oct 28 22:03:33 2025: BS 92 completed
Tue Oct 28 22:06:01 2025: BS 93 completed
Tue Oct 28 22:08:29 2025: BS 94 completed
Tue Oct 28 22:10:57 2025: BS 95 completed
Tue Oct 28 22:13:25 2025: BS 96 completed
Tue Oct 28 22:15:53 2025: BS 97 completed
Tue Oct 28 22:18:21 2025: BS 98 completed
Tue Oct 28 22:20:49 2025: BS 99 completed
Tue Oct 28 22:23:16 2025: BS 100 completed
Tue Oct 28 22:25:44 2025: BS 101 completed
Tue Oct 28 22:28:12 2025: BS 102 completed
Tue Oct 28 22:30:40 2025: BS 103 completed
Tue Oct 28 22:33:08 2025: BS 104 completed
Tue Oct 28 22:35:36 2025: BS 105 completed
Tue Oct 28 22:38:04 2025: BS 106 completed
Tue Oct 28 22:40:32 2025: BS 107 completed
Tue Oct 28 22:43:00 2025: BS 108 completed
Tue Oct 28 22:45:27 2025: BS 109 completed
Tue Oct 28 22:47:55 2025: BS 110 completed
Tue Oct 28 22:50:23 2025: BS 111 completed
Tue Oct 28 22:52:51 2025: BS 112 completed
Tue Oct 28 22:55:19 2025: BS 113 completed
Tue Oct 28 22:57:47 2025: BS 114 completed
Tue Oct 28 23:00:15 2025: BS 115 completed
Tue Oct 28 23:02:43 2025: BS 116 completed
Tue Oct 28 23:05:11 2025: BS 117 completed
Tue Oct 28 23:07:38 2025: BS 118 completed
Tue Oct 28 23:10:06 2025: BS 119 completed
Tue Oct 28 23:12:34 2025: BS 120 completed
Tue Oct 28 23:15:02 2025: BS 121 completed
Tue Oct 28 23:17:30 2025: BS 122 completed
Tue Oct 28 23:19:58 2025: BS 123 completed
Tue Oct 28 23:22:26 2025: BS 124 completed
Tue Oct 28 23:24:54 2025: BS 125 completed
Tue Oct 28 23:27:22 2025: BS 126 completed
Tue Oct 28 23:29:49 2025: BS 127 completed
Tue Oct 28 23:32:17 2025: BS 128 completed
Tue Oct 28 23:34:45 2025: BS 129 completed
Tue Oct 28 23:37:13 2025: BS 130 completed
Tue Oct 28 23:39:41 2025: BS 131 completed
Tue Oct 28 23:42:09 2025: BS 132 completed
Tue Oct 28 23:44:37 2025: BS 133 completed
Tue Oct 28 23:47:05 2025: BS 134 completed
Tue Oct 28 23:49:33 2025: BS 135 completed
Tue Oct 28 23:52:00 2025: BS 136 completed
Tue Oct 28 23:54:28 2025: BS 137 completed
Tue Oct 28 23:56:56 2025: BS 138 completed
Tue Oct 28 23:59:24 2025: BS 139 completed
Wed Oct 29 00:01:52 2025: BS 140 completed
Wed Oct 29 00:04:20 2025: BS 141 completed
Wed Oct 29 00:06:48 2025: BS 142 completed
Wed Oct 29 00:09:16 2025: BS 143 completed
Wed Oct 29 00:11:44 2025: BS 144 completed
Wed Oct 29 00:14:11 2025: BS 145 completed
Wed Oct 29 00:16:39 2025: BS 146 completed
Wed Oct 29 00:19:07 2025: BS 147 completed
Wed Oct 29 00:21:35 2025: BS 148 completed
Wed Oct 29 00:24:03 2025: BS 149 completed
Wed Oct 29 00:26:31 2025: BS 150 completed
Wed Oct 29 00:28:59 2025: BS 151 completed
Wed Oct 29 00:31:27 2025: BS 152 completed
Wed Oct 29 00:33:55 2025: BS 153 completed
Wed Oct 29 00:36:22 2025: BS 154 completed
Wed Oct 29 00:38:50 2025: BS 155 completed
Wed Oct 29 00:41:18 2025: BS 156 completed
Wed Oct 29 00:43:46 2025: BS 157 completed
Wed Oct 29 00:46:14 2025: BS 158 completed
Wed Oct 29 00:48:42 2025: BS 159 completed
Wed Oct 29 00:51:10 2025: BS 160 completed
Wed Oct 29 00:53:38 2025: BS 161 completed
Wed Oct 29 00:56:06 2025: BS 162 completed
Wed Oct 29 00:58:33 2025: BS 163 completed
Wed Oct 29 01:01:01 2025: BS 164 completed
Wed Oct 29 01:03:29 2025: BS 165 completed
Wed Oct 29 01:05:57 2025: BS 166 completed
Wed Oct 29 01:08:25 2025: BS 167 completed
Wed Oct 29 01:10:53 2025: BS 168 completed
Wed Oct 29 01:13:21 2025: BS 169 completed
Wed Oct 29 01:15:49 2025: BS 170 completed
Wed Oct 29 01:18:17 2025: BS 171 completed
Wed Oct 29 01:20:44 2025: BS 172 completed
Wed Oct 29 01:23:12 2025: BS 173 completed
Wed Oct 29 01:25:40 2025: BS 174 completed
Wed Oct 29 01:28:08 2025: BS 175 completed
Wed Oct 29 01:30:36 2025: BS 176 completed
Wed Oct 29 01:33:04 2025: BS 177 completed
Wed Oct 29 01:35:32 2025: BS 178 completed
Wed Oct 29 01:38:00 2025: BS 179 completed
Wed Oct 29 01:40:28 2025: BS 180 completed
Wed Oct 29 01:42:55 2025: BS 181 completed
Wed Oct 29 01:45:23 2025: BS 182 completed
Wed Oct 29 01:47:51 2025: BS 183 completed
Wed Oct 29 01:50:19 2025: BS 184 completed
Wed Oct 29 01:52:47 2025: BS 185 completed
Wed Oct 29 01:55:15 2025: BS 186 completed
Wed Oct 29 01:57:43 2025: BS 187 completed
Wed Oct 29 02:00:11 2025: BS 188 completed
Wed Oct 29 02:02:39 2025: BS 189 completed
Wed Oct 29 02:05:06 2025: BS 190 completed
Wed Oct 29 02:07:34 2025: BS 191 completed
Wed Oct 29 02:10:02 2025: BS 192 completed
Wed Oct 29 02:12:30 2025: BS 193 completed
Wed Oct 29 02:14:58 2025: BS 194 completed
Wed Oct 29 02:17:26 2025: BS 195 completed
Wed Oct 29 02:19:54 2025: BS 196 completed
Wed Oct 29 02:22:22 2025: BS 197 completed
Wed Oct 29 02:24:50 2025: BS 198 completed
Wed Oct 29 02:27:17 2025: BS 199 completed
Wed Oct 29 02:29:45 2025: BS 200 completed
Wed Oct 29 02:32:13 2025: BS 201 completed
Wed Oct 29 02:34:41 2025: BS 202 completed
Wed Oct 29 02:37:09 2025: BS 203 completed
Wed Oct 29 02:39:37 2025: BS 204 completed
Wed Oct 29 02:42:05 2025: BS 205 completed
Wed Oct 29 02:44:33 2025: BS 206 completed
Wed Oct 29 02:47:01 2025: BS 207 completed
Wed Oct 29 02:49:28 2025: BS 208 completed
Wed Oct 29 02:51:56 2025: BS 209 completed
Wed Oct 29 02:54:24 2025: BS 210 completed
Wed Oct 29 02:56:52 2025: BS 211 completed
Wed Oct 29 02:59:20 2025: BS 212 completed
Wed Oct 29 03:01:48 2025: BS 213 completed
Wed Oct 29 03:04:16 2025: BS 214 completed
Wed Oct 29 03:06:44 2025: BS 215 completed
Wed Oct 29 03:09:12 2025: BS 216 completed
Wed Oct 29 03:11:39 2025: BS 217 completed
Wed Oct 29 03:14:07 2025: BS 218 completed
Wed Oct 29 03:16:35 2025: BS 219 completed
Wed Oct 29 03:19:03 2025: BS 220 completed
Wed Oct 29 03:21:31 2025: BS 221 completed
Wed Oct 29 03:23:59 2025: BS 222 completed
Wed Oct 29 03:26:27 2025: BS 223 completed
Wed Oct 29 03:28:55 2025: BS 224 completed
Wed Oct 29 03:31:23 2025: BS 225 completed
Wed Oct 29 03:33:50 2025: BS 226 completed
Wed Oct 29 03:36:18 2025: BS 227 completed
Wed Oct 29 03:38:46 2025: BS 228 completed
Wed Oct 29 03:41:14 2025: BS 229 completed
Wed Oct 29 03:43:42 2025: BS 230 completed
Wed Oct 29 03:46:10 2025: BS 231 completed
Wed Oct 29 03:48:38 2025: BS 232 completed
Wed Oct 29 03:51:06 2025: BS 233 completed
Wed Oct 29 03:53:34 2025: BS 234 completed
Wed Oct 29 03:56:01 2025: BS 235 completed
Wed Oct 29 03:58:29 2025: BS 236 completed
Wed Oct 29 04:00:57 2025: BS 237 completed
Wed Oct 29 04:03:25 2025: BS 238 completed
Wed Oct 29 04:05:53 2025: BS 239 completed
Wed Oct 29 04:08:21 2025: BS 240 completed
Wed Oct 29 04:10:49 2025: BS 241 completed
Wed Oct 29 04:13:17 2025: BS 242 completed
Wed Oct 29 04:15:45 2025: BS 243 completed
Wed Oct 29 04:18:12 2025: BS 244 completed
Wed Oct 29 04:20:40 2025: BS 245 completed
Wed Oct 29 04:23:08 2025: BS 246 completed
Wed Oct 29 04:25:37 2025: BS 247 completed
Wed Oct 29 04:28:04 2025: BS 248 completed
Wed Oct 29 04:30:32 2025: BS 249 completed
Wed Oct 29 04:33:00 2025: BS 250 completed
Wed Oct 29 04:35:28 2025: BS 251 completed
Wed Oct 29 04:37:56 2025: BS 252 completed
Wed Oct 29 04:40:23 2025: BS 253 completed
Wed Oct 29 04:42:51 2025: BS 254 completed
Wed Oct 29 04:45:19 2025: BS 255 completed
Wed Oct 29 04:47:47 2025: BS 256 completed
Wed Oct 29 04:50:15 2025: BS 257 completed
Wed Oct 29 04:52:43 2025: BS 258 completed
Wed Oct 29 04:55:11 2025: BS 259 completed
Wed Oct 29 04:57:39 2025: BS 260 completed
Wed Oct 29 05:00:07 2025: BS 261 completed
Wed Oct 29 05:02:34 2025: BS 262 completed
Wed Oct 29 05:05:02 2025: BS 263 completed
Wed Oct 29 05:07:30 2025: BS 264 completed
Wed Oct 29 05:09:58 2025: BS 265 completed
Wed Oct 29 05:12:26 2025: BS 266 completed
Wed Oct 29 05:14:54 2025: BS 267 completed
Wed Oct 29 05:17:22 2025: BS 268 completed
Wed Oct 29 05:19:50 2025: BS 269 completed
Wed Oct 29 05:22:18 2025: BS 270 completed
Wed Oct 29 05:24:45 2025: BS 271 completed
Wed Oct 29 05:27:13 2025: BS 272 completed
Wed Oct 29 05:29:41 2025: BS 273 completed
Wed Oct 29 05:32:09 2025: BS 274 completed
Wed Oct 29 05:34:37 2025: BS 275 completed
Wed Oct 29 05:37:05 2025: BS 276 completed
Wed Oct 29 05:39:33 2025: BS 277 completed
Wed Oct 29 05:42:01 2025: BS 278 completed
Wed Oct 29 05:44:29 2025: BS 279 completed
Wed Oct 29 05:46:56 2025: BS 280 completed
Wed Oct 29 05:49:24 2025: BS 281 completed
Wed Oct 29 05:51:52 2025: BS 282 completed
Wed Oct 29 05:54:20 2025: BS 283 completed
Wed Oct 29 05:56:48 2025: BS 284 completed
Wed Oct 29 05:59:16 2025: BS 285 completed
Wed Oct 29 06:01:44 2025: BS 286 completed
Wed Oct 29 06:04:12 2025: BS 287 completed
Wed Oct 29 06:06:40 2025: BS 288 completed
Wed Oct 29 06:09:07 2025: BS 289 completed
Wed Oct 29 06:11:35 2025: BS 290 completed
Wed Oct 29 06:14:03 2025: BS 291 completed
Wed Oct 29 06:16:31 2025: BS 292 completed
Wed Oct 29 06:18:59 2025: BS 293 completed
Wed Oct 29 06:21:27 2025: BS 294 completed
Wed Oct 29 06:23:55 2025: BS 295 completed
Wed Oct 29 06:26:23 2025: BS 296 completed
Wed Oct 29 06:28:51 2025: BS 297 completed
Wed Oct 29 06:31:18 2025: BS 298 completed
Wed Oct 29 06:33:46 2025: BS 299 completed
Wed Oct 29 06:36:14 2025: BS 300 completed
Wed Oct 29 06:38:42 2025: BS 301 completed
Wed Oct 29 06:41:10 2025: BS 302 completed
Wed Oct 29 06:43:38 2025: BS 303 completed
Wed Oct 29 06:46:06 2025: BS 304 completed
Wed Oct 29 06:48:34 2025: BS 305 completed
Wed Oct 29 06:51:02 2025: BS 306 completed
Wed Oct 29 06:53:29 2025: BS 307 completed
Wed Oct 29 06:55:57 2025: BS 308 completed
Wed Oct 29 06:58:25 2025: BS 309 completed
Wed Oct 29 07:00:53 2025: BS 310 completed
Wed Oct 29 07:03:21 2025: BS 311 completed
Wed Oct 29 07:05:49 2025: BS 312 completed
Wed Oct 29 07:08:17 2025: BS 313 completed
Wed Oct 29 07:10:45 2025: BS 314 completed
Wed Oct 29 07:13:13 2025: BS 315 completed
Wed Oct 29 07:15:40 2025: BS 316 completed
Wed Oct 29 07:18:08 2025: BS 317 completed
Wed Oct 29 07:20:36 2025: BS 318 completed
Wed Oct 29 07:23:04 2025: BS 319 completed
Wed Oct 29 07:25:32 2025: BS 320 completed
Wed Oct 29 07:28:00 2025: BS 321 completed
Wed Oct 29 07:30:28 2025: BS 322 completed
Wed Oct 29 07:32:56 2025: BS 323 completed
Wed Oct 29 07:35:24 2025: BS 324 completed
Wed Oct 29 07:37:51 2025: BS 325 completed
Wed Oct 29 07:40:19 2025: BS 326 completed
Wed Oct 29 07:42:47 2025: BS 327 completed
Wed Oct 29 07:45:15 2025: BS 328 completed
Wed Oct 29 07:47:43 2025: BS 329 completed
Wed Oct 29 07:50:11 2025: BS 330 completed
Wed Oct 29 07:52:39 2025: BS 331 completed
Wed Oct 29 07:55:07 2025: BS 332 completed
Wed Oct 29 07:57:35 2025: BS 333 completed
Wed Oct 29 08:00:02 2025: BS 334 completed
Wed Oct 29 08:02:30 2025: BS 335 completed
Wed Oct 29 08:04:58 2025: BS 336 completed
Wed Oct 29 08:07:26 2025: BS 337 completed
Wed Oct 29 08:09:54 2025: BS 338 completed
Wed Oct 29 08:12:22 2025: BS 339 completed
Wed Oct 29 08:14:50 2025: BS 340 completed
Wed Oct 29 08:17:18 2025: BS 341 completed
Wed Oct 29 08:19:46 2025: BS 342 completed
Wed Oct 29 08:22:13 2025: BS 343 completed
Wed Oct 29 08:24:41 2025: BS 344 completed
Wed Oct 29 08:27:09 2025: BS 345 completed
Wed Oct 29 08:29:37 2025: BS 346 completed
Wed Oct 29 08:32:05 2025: BS 347 completed
Wed Oct 29 08:34:33 2025: BS 348 completed
Wed Oct 29 08:37:01 2025: BS 349 completed
Wed Oct 29 08:39:29 2025: BS 350 completed
Wed Oct 29 08:41:57 2025: BS 351 completed
Wed Oct 29 08:44:24 2025: BS 352 completed
Wed Oct 29 08:46:52 2025: BS 353 completed
Wed Oct 29 08:49:20 2025: BS 354 completed
Wed Oct 29 08:51:48 2025: BS 355 completed
Wed Oct 29 08:54:16 2025: BS 356 completed
Wed Oct 29 08:56:44 2025: BS 357 completed
Wed Oct 29 08:59:12 2025: BS 358 completed
Wed Oct 29 09:01:40 2025: BS 359 completed
Wed Oct 29 09:04:08 2025: BS 360 completed
Wed Oct 29 09:06:35 2025: BS 361 completed
Wed Oct 29 09:09:03 2025: BS 362 completed
Wed Oct 29 09:11:31 2025: BS 363 completed
Wed Oct 29 09:13:59 2025: BS 364 completed
Wed Oct 29 09:16:27 2025: BS 365 completed
Wed Oct 29 09:18:55 2025: BS 366 completed
Wed Oct 29 09:21:23 2025: BS 367 completed
Wed Oct 29 09:23:51 2025: BS 368 completed
Wed Oct 29 09:26:19 2025: BS 369 completed
Wed Oct 29 09:28:46 2025: BS 370 completed
Wed Oct 29 09:31:14 2025: BS 371 completed
Wed Oct 29 09:33:42 2025: BS 372 completed
Wed Oct 29 09:36:10 2025: BS 373 completed
Wed Oct 29 09:38:38 2025: BS 374 completed
Wed Oct 29 09:41:06 2025: BS 375 completed
Wed Oct 29 09:43:34 2025: BS 376 completed
Wed Oct 29 09:46:02 2025: BS 377 completed
Wed Oct 29 09:48:30 2025: BS 378 completed
Wed Oct 29 09:50:57 2025: BS 379 completed
Wed Oct 29 09:53:25 2025: BS 380 completed
Wed Oct 29 09:55:53 2025: BS 381 completed
Wed Oct 29 09:58:21 2025: BS 382 completed
Wed Oct 29 10:00:49 2025: BS 383 completed
Wed Oct 29 10:03:17 2025: BS 384 completed
Wed Oct 29 10:05:45 2025: BS 385 completed
Wed Oct 29 10:08:13 2025: BS 386 completed
Wed Oct 29 10:10:41 2025: BS 387 completed
Wed Oct 29 10:13:08 2025: BS 388 completed
Wed Oct 29 10:15:36 2025: BS 389 completed
Wed Oct 29 10:18:04 2025: BS 390 completed
Wed Oct 29 10:20:32 2025: BS 391 completed
Wed Oct 29 10:23:00 2025: BS 392 completed
Wed Oct 29 10:25:28 2025: BS 393 completed
Wed Oct 29 10:27:56 2025: BS 394 completed
Wed Oct 29 10:30:24 2025: BS 395 completed
Wed Oct 29 10:32:52 2025: BS 396 completed
Wed Oct 29 10:35:19 2025: BS 397 completed
Wed Oct 29 10:37:47 2025: BS 398 completed
Wed Oct 29 10:40:15 2025: BS 399 completed
Wed Oct 29 10:42:43 2025: Acquisition complete
