# Supplementary material for: Evolution of a Strategy for the Unified Synthesis of Enteropeptin Sactipeptides
Source: J Org Chem. 2026 Feb 23;91(9):3529–44. doi: 10.1021/acs.joc.5c03063 (PMC12973295; doi:10.1021/acs.joc.5c03063)
Supplement: Supplementary file 1 [file jo5c03063_si_001.zip › Compound 32 -13C.fid/log]

Thu Nov 10 14:55:50 2022: Experiment started
Thu Nov 10 14:58:19 2022: BS 1 completed
Thu Nov 10 14:59:22 2022: Acquisition aborted
