# Supplementary material for: Evolution of a Strategy for the Unified Synthesis of Enteropeptin Sactipeptides
Source: J Org Chem. 2026 Feb 23;91(9):3529–44. doi: 10.1021/acs.joc.5c03063 (PMC12973295; doi:10.1021/acs.joc.5c03063)
Supplement: Supplementary file 1 [file jo5c03063_si_001.zip › Compound 33 - 1H/1/pdata/1/peaklist.xml]

<?xml version="1.0" encoding="UTF-8"?>
<PeakList>
  <PeakList1D>
    <PeakList1DHeader creator="nmr" date="2025-11-19T10:50:09.143-05:00" expNo="1" name="yz-H-CPPS-1H-CDCl3" owner="" procNo="1" source="D:/nmrdata/user/yiweizhang">
      <PeakPickDetails>F1=16.328739ppm, F2=-4.156405ppm, MI=0.10cm, MAXI=10000.00cm, PC=1.000
      </PeakPickDetails>
    </PeakList1DHeader>
    <Peak1D F1="7.402415" intensity="1.395967e-01" type="0"/>
    <Peak1D F1="7.361225" intensity="1.712716e+00" type="0"/>
    <Peak1D F1="7.358532" intensity="1.702109e+00" type="0"/>
    <Peak1D F1="7.340581" intensity="2.228781e+00" type="0"/>
    <Peak1D F1="7.313792" intensity="5.656424e-01" type="0"/>
    <Peak1D F1="7.287855" intensity="2.492524e-01" type="0"/>
    <Peak1D F1="7.266903" intensity="1.184302e+00" type="0"/>
    <Peak1D F1="7.244802" intensity="1.414904e+00" type="0"/>
    <Peak1D F1="7.219897" intensity="1.442291e+00" type="0"/>
    <Peak1D F1="7.201827" intensity="2.532425e+00" type="0"/>
    <Peak1D F1="7.196164" intensity="2.832251e+00" type="0"/>
    <Peak1D F1="7.182483" intensity="1.660431e+00" type="0"/>
    <Peak1D F1="7.138523" intensity="1.081881e+00" type="0"/>
    <Peak1D F1="7.120562" intensity="1.308805e+00" type="0"/>
    <Peak1D F1="7.102674" intensity="5.410135e-01" type="0"/>
    <Peak1D F1="6.746759" intensity="1.363454e+00" type="0"/>
    <Peak1D F1="6.724857" intensity="1.671308e+00" type="0"/>
    <Peak1D F1="6.711918" intensity="7.997832e-01" type="0"/>
    <Peak1D F1="4.499353" intensity="6.814805e-01" type="0"/>
    <Peak1D F1="4.483256" intensity="7.263668e-01" type="0"/>
    <Peak1D F1="4.419500" intensity="2.693725e-01" type="0"/>
    <Peak1D F1="4.412764" intensity="5.204866e-01" type="0"/>
    <Peak1D F1="4.405986" intensity="4.263461e-01" type="0"/>
    <Peak1D F1="4.400508" intensity="3.886665e-01" type="0"/>
    <Peak1D F1="4.393065" intensity="5.217225e-01" type="0"/>
    <Peak1D F1="4.386378" intensity="3.710643e-01" type="0"/>
    <Peak1D F1="3.709021" intensity="6.206784e+00" type="0"/>
    <Peak1D F1="3.690096" intensity="6.138715e-01" type="0"/>
    <Peak1D F1="3.679276" intensity="8.144633e-01" type="0"/>
    <Peak1D F1="3.672776" intensity="7.300635e-01" type="0"/>
    <Peak1D F1="3.658045" intensity="6.679288e-01" type="0"/>
    <Peak1D F1="3.650984" intensity="6.564770e-01" type="0"/>
    <Peak1D F1="3.631436" intensity="1.337113e-01" type="0"/>
    <Peak1D F1="3.623764" intensity="1.403900e-01" type="0"/>
    <Peak1D F1="3.610225" intensity="1.258455e-01" type="0"/>
    <Peak1D F1="3.601405" intensity="1.271217e-01" type="0"/>
    <Peak1D F1="3.582144" intensity="4.295403e-01" type="0"/>
    <Peak1D F1="3.579896" intensity="4.245796e-01" type="0"/>
    <Peak1D F1="3.573454" intensity="4.638972e-01" type="0"/>
    <Peak1D F1="3.555391" intensity="1.529262e-01" type="0"/>
    <Peak1D F1="3.542872" intensity="1.170708e-01" type="0"/>
    <Peak1D F1="3.526947" intensity="1.280195e-01" type="0"/>
    <Peak1D F1="3.495202" intensity="3.211868e-01" type="0"/>
    <Peak1D F1="3.472418" intensity="8.034106e-01" type="0"/>
    <Peak1D F1="3.465144" intensity="8.335977e-01" type="0"/>
    <Peak1D F1="3.450921" intensity="6.988427e-01" type="0"/>
    <Peak1D F1="3.443595" intensity="5.942966e-01" type="0"/>
    <Peak1D F1="3.161494" intensity="1.425840e-01" type="0"/>
    <Peak1D F1="3.139398" intensity="2.726425e-01" type="0"/>
    <Peak1D F1="3.122837" intensity="3.090217e-01" type="0"/>
    <Peak1D F1="3.106807" intensity="1.774533e-01" type="0"/>
    <Peak1D F1="3.049047" intensity="2.160572e-01" type="0"/>
    <Peak1D F1="3.039329" intensity="2.169839e-01" type="0"/>
    <Peak1D F1="2.903297" intensity="1.829988e-01" type="0"/>
    <Peak1D F1="2.886685" intensity="3.257549e-01" type="0"/>
    <Peak1D F1="2.873024" intensity="2.587595e-01" type="0"/>
    <Peak1D F1="2.865964" intensity="2.656440e-01" type="0"/>
    <Peak1D F1="2.849522" intensity="1.294925e-01" type="0"/>
    <Peak1D F1="2.545984" intensity="5.466685e-01" type="0"/>
    <Peak1D F1="2.520251" intensity="3.351590e-01" type="0"/>
    <Peak1D F1="2.486752" intensity="1.334169e-01" type="0"/>
    <Peak1D F1="2.468113" intensity="1.214434e-01" type="0"/>
    <Peak1D F1="2.461223" intensity="1.172951e-01" type="0"/>
    <Peak1D F1="2.360530" intensity="1.790037e-01" type="0"/>
    <Peak1D F1="2.343372" intensity="1.708230e-01" type="0"/>
    <Peak1D F1="2.213986" intensity="3.306531e-01" type="0"/>
    <Peak1D F1="2.193005" intensity="3.143859e-01" type="0"/>
    <Peak1D F1="2.147122" intensity="5.087819e-01" type="0"/>
    <Peak1D F1="2.140136" intensity="5.222684e-01" type="0"/>
    <Peak1D F1="2.116927" intensity="2.118620e-01" type="0"/>
    <Peak1D F1="2.096373" intensity="2.429260e-01" type="0"/>
    <Peak1D F1="2.028767" intensity="3.329127e-01" type="0"/>
    <Peak1D F1="2.017416" intensity="4.148671e-01" type="0"/>
    <Peak1D F1="2.011300" intensity="4.263530e-01" type="0"/>
    <Peak1D F1="1.992484" intensity="6.228104e-01" type="0"/>
    <Peak1D F1="1.981842" intensity="7.480762e-01" type="0"/>
    <Peak1D F1="1.967432" intensity="7.673896e-01" type="0"/>
    <Peak1D F1="1.949747" intensity="9.562253e-01" type="0"/>
    <Peak1D F1="1.936696" intensity="8.576375e-01" type="0"/>
    <Peak1D F1="1.910813" intensity="6.126778e-01" type="0"/>
    <Peak1D F1="1.895922" intensity="4.847854e-01" type="0"/>
    <Peak1D F1="1.884173" intensity="3.986732e-01" type="0"/>
    <Peak1D F1="1.872162" intensity="2.793283e-01" type="0"/>
    <Peak1D F1="1.847005" intensity="1.495920e-01" type="0"/>
    <Peak1D F1="1.828781" intensity="1.132278e-01" type="0"/>
    <Peak1D F1="1.796947" intensity="1.198008e-01" type="0"/>
    <Peak1D F1="1.767703" intensity="2.149629e-01" type="0"/>
    <Peak1D F1="1.754420" intensity="3.194940e-01" type="0"/>
    <Peak1D F1="1.741010" intensity="3.092323e-01" type="0"/>
    <Peak1D F1="1.727714" intensity="2.636473e-01" type="0"/>
    <Peak1D F1="1.712383" intensity="1.852350e-01" type="0"/>
    <Peak1D F1="1.527990" intensity="1.317911e-01" type="0"/>
    <Peak1D F1="1.371754" intensity="1.345230e+01" type="0"/>
    <Peak1D F1="1.306472" intensity="1.077185e+00" type="0"/>
    <Peak1D F1="1.210095" intensity="2.445645e-01" type="0"/>
    <Peak1D F1="1.201579" intensity="2.821517e-01" type="0"/>
    <Peak1D F1="1.183310" intensity="6.400771e-01" type="0"/>
    <Peak1D F1="1.131421" intensity="1.506482e-01" type="0"/>
    <Peak1D F1="1.071027" intensity="1.613887e+00" type="0"/>
    <Peak1D F1="1.061094" intensity="1.302282e+00" type="0"/>
    <Peak1D F1="1.047050" intensity="1.500000e+01" type="0"/>
    <Peak1D F1="1.020269" intensity="4.524833e-01" type="0"/>
    <Peak1D F1="1.005348" intensity="1.326428e-01" type="0"/>
    <Peak1D F1="0.808389" intensity="1.068894e-01" type="0"/>
  </PeakList1D>
</PeakList>
