# Supplementary material for: Evolution of a Strategy for the Unified Synthesis of Enteropeptin Sactipeptides
Source: J Org Chem. 2026 Feb 23;91(9):3529–44. doi: 10.1021/acs.joc.5c03063 (PMC12973295; doi:10.1021/acs.joc.5c03063)
Supplement: Supplementary file 1 [file jo5c03063_si_001.zip › Compound 33 - 1H/1/pdata/1/auditp.txt]

##TITLE= Audit trail, TopSpin 4.3.0
##JCAMPDX= 5.01
##ORIGIN= Bruker BioSpin GmbH
##OWNER= nmr
$$ D:/nmrdata/user/yiweizhang/yz-H-CPPS-1H-CDCl3/1/pdata/1/auditp.txt
##AUDIT TRAIL=  $$ (NUMBER, WHEN, WHO, WHERE, PROCESS, VERSION, WHAT)
(   1,<2025-11-19T15:47:08.829+0000>,<BRUNEO400\nmr>,<BRUNEO400>,<go4>,<TopSpin 4.3.0>,
      <acquisition in progress>)
$$ D:/nmrdata/user/yiweizhang/yz-H-CPPS-1H-CDCl3/1/audita.txt
(   2,<2025-11-19T15:50:01.988+0000>,<BRUNEO400\nmr>,<BRUNEO400>,<go4>,<TopSpin 4.3.0>,
      <created by zg on 'Avance' (BRUNEO400) by user 'BRUNEO400\nmr'
       on data set with UUID '01909ae4-c55f-11f0-9e62-0030d63688f3'
       started at 2025-11-19 15:47:08.829 +0000, POWCHK enabled, PULCHK disabled,
       completed at 2025-11-19 15:50:01.987 +0000
       configuration hash MD5:
       97 70 56 38 65 B5 18 D5 21 F2 6F 9D 44 BB 36 47
       double data hash MD5: 64K
       95 2C 96 0E 3E 92 93 FA B9 E0 40 F9 B7 C0 BB CA>)
(   3,<2025-11-19T10:50:06.300-0500>,<nmr>,<bruneo400>,<xwish3>,<TopSpin 4.3.0>,
      <ICON-NMR User ID: yiweizhang
       double data hash MD5: 64K
       95 2C 96 0E 3E 92 93 FA B9 E0 40 F9 B7 C0 BB CA>)
(   4,<2025-11-19T10:50:07.346-0500>,<nmr/yiweizhang>,<bruneo400>,<proc1d>,<TopSpin 4.3.0>,
      <Start of raw data processing
       ef LB = 0.3 FT_mod = 6 PKNL = 1 SI = 64K 
       data hash MD5: 64K
       69 6F 3D 0F 18 B1 CA 02 8A 0E 2A 94 75 4B BC 95>)
(   5,<2025-11-19T10:50:08.752-0500>,<nmr/yiweizhang>,<bruneo400>,<proc1d>,<TopSpin 4.3.0>,
      <apk0 
       data hash MD5: 64K
       CE 37 1C 80 2F C4 9E EE E1 BC A5 34 E5 1B F1 64>)
(   6,<2025-11-19T10:50:08.893-0500>,<nmr/yiweizhang>,<bruneo400>,<proc1d>,<TopSpin 4.3.0>,
      <abs ABSG = 5 
       data hash MD5: 64K
       4D 10 2B F2 02 39 9E 59 BF 12 8E 38 44 F4 8F 22>)
(   7,<2025-11-19T10:50:09.080-0500>,<nmr/yiweizhang>,<bruneo400>,<peak>,<TopSpin 4.3.0>,
      <1D Peak picking
       data hash MD5: 64K
       4D 10 2B F2 02 39 9E 59 BF 12 8E 38 44 F4 8F 22>)
(   8,<2025-11-19T10:50:09.955-0500>,<nmr/yiweizhang>,<bruneo400>,<xwish3>,<TopSpin 4.3.0>,
      <ICON-NMR User ID: yiweizhang
       data hash MD5: 64K
       4D 10 2B F2 02 39 9E 59 BF 12 8E 38 44 F4 8F 22>)
##END=

$$ hash MD5
$$ 2B 07 2A 3D 61 6D 2D 20 8E CD 7D 9A 32 A6 58 D5
