# Supplementary material for: Evolution of a Strategy for the Unified Synthesis of Enteropeptin Sactipeptides
Source: J Org Chem. 2026 Feb 23;91(9):3529–44. doi: 10.1021/acs.joc.5c03063 (PMC12973295; doi:10.1021/acs.joc.5c03063)
Supplement: Supplementary file 1 [file jo5c03063_si_001.zip › Compound 33 - 13C/1/audita.txt]

##TITLE= Audit trail, TopSpin 4.3.0
##JCAMPDX= 5.01
##ORIGIN= Bruker BioSpin GmbH
##OWNER= root
$$ /root/.topspin-BladeEpu/local_acqu/yz-H-CPPS-13C-CDCl3/1/audita.txt
##AUDIT TRAIL=  $$ (NUMBER, WHEN, WHO, WHERE, PROCESS, VERSION, WHAT)
(   1,<2025-11-20T02:07:37.058+0000>,<BRUNEO400\nmr>,<BRUNEO400>,<go4>,<TopSpin 4.3.0>,
      <acquisition in progress>)
$$ D:/nmrdata/user/yiweizhang/yz-H-CPPS-13C-CDCl3/1/audita.txt
(   2,<2025-11-20T07:28:36.814+0000>,<BRUNEO400\nmr>,<BRUNEO400>,<go4>,<TopSpin 4.3.0>,
      <created by zg on 'Avance' (BRUNEO400) by user 'BRUNEO400\nmr'
       on data set with UUID 'af542a50-c5b5-11f0-8d35-0030d63688f3'
       started at 2025-11-20 02:07:37.058 +0000, POWCHK enabled, PULCHK disabled,
       completed at 2025-11-20 07:28:36.813 +0000
       configuration hash MD5:
       97 70 56 38 65 B5 18 D5 21 F2 6F 9D 44 BB 36 47
       double data hash MD5: 64K
       D7 12 EB 97 0C ED 34 5D B3 5C D6 64 2A A5 37 B0>)
(   3,<2025-11-20T02:28:44.213-0500>,<nmr>,<bruneo400>,<xwish3>,<TopSpin 4.3.0>,
      <ICON-NMR User ID: yiweizhang
       double data hash MD5: 64K
       D7 12 EB 97 0C ED 34 5D B3 5C D6 64 2A A5 37 B0>)
##END=

$$ hash MD5
$$ A9 FE DF 59 DD A8 43 97 AE 83 74 9C 09 2E 1D 63
