# Supplementary material for: Evolution of a Strategy for the Unified Synthesis of Enteropeptin Sactipeptides
Source: J Org Chem. 2026 Feb 23;91(9):3529–44. doi: 10.1021/acs.joc.5c03063 (PMC12973295; doi:10.1021/acs.joc.5c03063)
Supplement: Supplementary file 1 [file jo5c03063_si_001.zip › Compound 33 - 13C/1/shimvalues]

# Thu Nov 20 07:28:36 2025
#$$PROBEIDENTIFIER=Z163739_0940
#$$PROBENAME=PI HR-BBO400S1-BBF/H/D-5.0-Z SP
#$$SHIMID=292722
#
# Active Shim Gradients
#
Z           		-454            
Z2          		1802            
Z3          		168             
Z4          		-5328           
Z5          		429             
Z6          		1603            
Z7          		4294            
Z8          		-1320           
X           		-727            
XZ          		-4512           
XZ2         		-426            
XZ3         		-123            
XZ4         		3               
XZ5         		-2574           
Y           		-500            
YZ          		-1223           
YZ2         		2574            
YZ3         		1016            
YZ4         		-8016           
YZ5         		17626           
XY          		-6265           
XYZ         		-1013           
XYZ2        		-1126           
XYZ3        		-2228           
XYZ4        		5062            
XYZ5        		-1461           
(X2-Y2)     		101             
(X2-Y2)Z    		1403            
(X2-Y2)Z2   		-2077           
(X2-Y2)Z3   		-9290           
(X2-Y2)Z4   		19526           
(X2-Y2)Z5   		-4120           
X3          		-5013           
X3Z         		4378            
Y3          		-266            
Y3Z         		-3468           
#
# Lock Parameter
#
FIELD		7596.968
LOCKPHASE		 337.800
LOCKPOWER		 -27.000
LOCKGAIN		 120.451
LOCKDC		 -75.000
LOCKSHIFT		   7.240
LOOPGAIN		 -12.000
LOOPTIME		   0.400
LOOPFILTER		 100.000
#
IEEE64_VERSION_CODE 1
#
# Shim currents 
#
SHIM_SETTING [ 1]      333.64400613
SHIM_SETTING [ 2]     1321.41773983
SHIM_SETTING [ 3]    -2001.18153603
SHIM_SETTING [ 4]      955.33624876
SHIM_SETTING [ 5]     -893.13076688
SHIM_SETTING [ 6]     -429.19772860
SHIM_SETTING [ 7]      521.40265281
SHIM_SETTING [ 8]    -8876.07275993
SHIM_SETTING [ 9]      147.56253030
SHIM_SETTING [10]    -2292.87359575
SHIM_SETTING [11]        0.00000000
SHIM_SETTING [12]     3202.40700000
SHIM_SETTING [13]    -3733.47400000
SHIM_SETTING [14]    -4554.54900235
SHIM_SETTING [15]    -6598.18000659
SHIM_SETTING [16]     4436.79200604
SHIM_SETTING [17]    -3067.75100142
SHIM_SETTING [18]     2157.99799924
SHIM_SETTING [19]    -3672.91499545
SHIM_SETTING [20]     3247.92599538
SHIM_SETTING [21]      377.40997875
SHIM_SETTING [22]    13724.82900280
SHIM_SETTING [23]   -12419.89499567
SHIM_SETTING [24]   -23387.79699270
SHIM_SETTING [25]     1540.44298503
SHIM_SETTING [26]    27733.99696705
SHIM_SETTING [27]     -308.12500016
SHIM_SETTING [28]     3062.23001831
SHIM_SETTING [29]    -2428.74901102
SHIM_SETTING [30]     5401.57298119
SHIM_SETTING [31]     8188.75897813
SHIM_SETTING [32]    -8565.79303756
SHIM_SETTING [33]    -5918.58101622
SHIM_SETTING [34]      259.57698955
SHIM_SETTING [35]   -10297.26999553
SHIM_SETTING [36]   -10708.69199778
SHIM_SETTING [37]   -25316.70699671
SHIM_SETTING [38]    10937.91901028
SHIM_SETTING [39]     3517.59099363
SHIM_SETTING [40]        0.00000000
