# Supplementary material for: Evolution of a Strategy for the Unified Synthesis of Enteropeptin Sactipeptides
Source: J Org Chem. 2026 Feb 23;91(9):3529–44. doi: 10.1021/acs.joc.5c03063 (PMC12973295; doi:10.1021/acs.joc.5c03063)
Supplement: Supplementary file 1 [file jo5c03063_si_001.zip › Compound 33 - 13C/1/pdata/1/peaklist.xml]

<?xml version="1.0" encoding="UTF-8"?>
<PeakList>
  <PeakList1D>
    <PeakList1DHeader creator="nmr" date="2025-11-20T02:28:45.541-05:00" expNo="1" name="yz-H-CPPS-13C-CDCl3" owner="" procNo="1" source="D:/nmrdata/user/yiweizhang">
      <PeakPickDetails>F1=218.322601ppm, F2=-18.322550ppm, MI=0.00cm, MAXI=10000.00cm, PC=1.400
      </PeakPickDetails>
    </PeakList1DHeader>
    <Peak1D F1="171.225614" intensity="2.775112e+00" type="0"/>
    <Peak1D F1="170.993489" intensity="2.223099e+00" type="0"/>
    <Peak1D F1="170.917374" intensity="6.269183e-01" type="0"/>
    <Peak1D F1="170.582014" intensity="2.207532e-01" type="0"/>
    <Peak1D F1="169.308569" intensity="2.376690e+00" type="0"/>
    <Peak1D F1="169.268962" intensity="4.998773e-01" type="0"/>
    <Peak1D F1="158.191048" intensity="2.160458e+00" type="0"/>
    <Peak1D F1="158.115001" intensity="4.031418e-01" type="0"/>
    <Peak1D F1="145.086299" intensity="1.811274e+00" type="0"/>
    <Peak1D F1="144.979974" intensity="1.833114e+00" type="0"/>
    <Peak1D F1="136.740331" intensity="1.626649e+00" type="0"/>
    <Peak1D F1="130.969456" intensity="5.892027e+00" type="0"/>
    <Peak1D F1="130.813262" intensity="1.096738e+00" type="0"/>
    <Peak1D F1="130.547063" intensity="2.384788e-01" type="0"/>
    <Peak1D F1="129.653022" intensity="6.927480e+00" type="0"/>
    <Peak1D F1="129.618873" intensity="6.305036e+00" type="0"/>
    <Peak1D F1="129.488859" intensity="1.693574e+00" type="0"/>
    <Peak1D F1="129.042156" intensity="2.666576e-01" type="0"/>
    <Peak1D F1="128.473606" intensity="2.055946e-01" type="0"/>
    <Peak1D F1="128.161064" intensity="5.708001e-01" type="0"/>
    <Peak1D F1="127.993389" intensity="1.176169e+01" type="0"/>
    <Peak1D F1="127.896557" intensity="2.725903e+00" type="0"/>
    <Peak1D F1="127.753030" intensity="2.503197e-01" type="0"/>
    <Peak1D F1="127.412095" intensity="3.385990e-01" type="0"/>
    <Peak1D F1="126.979200" intensity="2.156111e-01" type="0"/>
    <Peak1D F1="126.706280" intensity="4.402014e+00" type="0"/>
    <Peak1D F1="126.639619" intensity="1.347697e+00" type="0"/>
    <Peak1D F1="126.423274" intensity="2.280991e-01" type="0"/>
    <Peak1D F1="113.248768" intensity="5.973262e+00" type="0"/>
    <Peak1D F1="113.142055" intensity="1.245021e+00" type="0"/>
    <Peak1D F1="81.738582" intensity="6.099280e-01" type="0"/>
    <Peak1D F1="81.609590" intensity="3.631642e+00" type="0"/>
    <Peak1D F1="81.187380" intensity="2.601725e-01" type="0"/>
    <Peak1D F1="77.372798" intensity="3.580496e+01" type="0"/>
    <Peak1D F1="77.258038" intensity="2.126758e+00" type="0"/>
    <Peak1D F1="77.055065" intensity="3.660779e+01" type="0"/>
    <Peak1D F1="76.737389" intensity="3.571797e+01" type="0"/>
    <Peak1D F1="73.189422" intensity="2.707316e-01" type="0"/>
    <Peak1D F1="73.078993" intensity="5.076171e-01" type="0"/>
    <Peak1D F1="72.937927" intensity="3.233167e+00" type="0"/>
    <Peak1D F1="70.581803" intensity="6.131310e-01" type="0"/>
    <Peak1D F1="66.830778" intensity="1.996499e+00" type="0"/>
    <Peak1D F1="66.327760" intensity="3.122867e-01" type="0"/>
    <Peak1D F1="61.843211" intensity="2.899496e+00" type="0"/>
    <Peak1D F1="61.097359" intensity="2.716423e-01" type="0"/>
    <Peak1D F1="60.994772" intensity="2.553626e-01" type="0"/>
    <Peak1D F1="60.297851" intensity="4.383828e-01" type="0"/>
    <Peak1D F1="59.808486" intensity="3.050201e+00" type="0"/>
    <Peak1D F1="58.861326" intensity="3.150592e-01" type="0"/>
    <Peak1D F1="58.740952" intensity="3.476845e-01" type="0"/>
    <Peak1D F1="57.868083" intensity="2.180432e+00" type="0"/>
    <Peak1D F1="55.231520" intensity="4.900976e+00" type="0"/>
    <Peak1D F1="55.063754" intensity="2.333677e-01" type="0"/>
    <Peak1D F1="53.306647" intensity="3.719667e+00" type="0"/>
    <Peak1D F1="52.811161" intensity="6.169607e-01" type="0"/>
    <Peak1D F1="47.090747" intensity="2.689975e+00" type="0"/>
    <Peak1D F1="46.996934" intensity="7.621193e-01" type="0"/>
    <Peak1D F1="46.736087" intensity="2.335378e+00" type="0"/>
    <Peak1D F1="37.023732" intensity="6.055631e-01" type="0"/>
    <Peak1D F1="36.619182" intensity="2.265948e-01" type="0"/>
    <Peak1D F1="31.649783" intensity="2.486604e-01" type="0"/>
    <Peak1D F1="30.796802" intensity="4.354641e-01" type="0"/>
    <Peak1D F1="29.702327" intensity="4.894932e-01" type="0"/>
    <Peak1D F1="28.511838" intensity="2.806086e+00" type="0"/>
    <Peak1D F1="28.262925" intensity="3.158698e+00" type="0"/>
    <Peak1D F1="28.027792" intensity="1.481970e+01" type="0"/>
    <Peak1D F1="27.528949" intensity="1.176212e+00" type="0"/>
    <Peak1D F1="27.374342" intensity="1.500000e+01" type="0"/>
    <Peak1D F1="25.102271" intensity="6.157023e-01" type="0"/>
    <Peak1D F1="24.910568" intensity="2.953482e+00" type="0"/>
    <Peak1D F1="24.681331" intensity="3.019477e+00" type="0"/>
    <Peak1D F1="22.279097" intensity="4.553404e-01" type="0"/>
    <Peak1D F1="22.135224" intensity="2.248569e-01" type="0"/>
    <Peak1D F1="14.129423" intensity="1.891169e-01" type="0"/>
  </PeakList1D>
</PeakList>
