# Supplementary material for: Evolution of a Strategy for the Unified Synthesis of Enteropeptin Sactipeptides
Source: J Org Chem. 2026 Feb 23;91(9):3529–44. doi: 10.1021/acs.joc.5c03063 (PMC12973295; doi:10.1021/acs.joc.5c03063)
Supplement: Supplementary file 1 [file jo5c03063_si_001.zip › Compound 33 - 13C/1/pdata/1/auditp.txt]

##TITLE= Audit trail, TopSpin 4.3.0
##JCAMPDX= 5.01
##ORIGIN= Bruker BioSpin GmbH
##OWNER= nmr
$$ D:/nmrdata/user/yiweizhang/yz-H-CPPS-13C-CDCl3/1/pdata/1/auditp.txt
##AUDIT TRAIL=  $$ (NUMBER, WHEN, WHO, WHERE, PROCESS, VERSION, WHAT)
(   1,<2025-11-20T02:07:37.058+0000>,<BRUNEO400\nmr>,<BRUNEO400>,<go4>,<TopSpin 4.3.0>,
      <acquisition in progress>)
$$ D:/nmrdata/user/yiweizhang/yz-H-CPPS-13C-CDCl3/1/audita.txt
(   2,<2025-11-20T07:28:36.814+0000>,<BRUNEO400\nmr>,<BRUNEO400>,<go4>,<TopSpin 4.3.0>,
      <created by zg on 'Avance' (BRUNEO400) by user 'BRUNEO400\nmr'
       on data set with UUID 'af542a50-c5b5-11f0-8d35-0030d63688f3'
       started at 2025-11-20 02:07:37.058 +0000, POWCHK enabled, PULCHK disabled,
       completed at 2025-11-20 07:28:36.813 +0000
       configuration hash MD5:
       97 70 56 38 65 B5 18 D5 21 F2 6F 9D 44 BB 36 47
       double data hash MD5: 64K
       D7 12 EB 97 0C ED 34 5D B3 5C D6 64 2A A5 37 B0>)
(   3,<2025-11-20T02:28:44.213-0500>,<nmr>,<bruneo400>,<xwish3>,<TopSpin 4.3.0>,
      <ICON-NMR User ID: yiweizhang
       double data hash MD5: 64K
       D7 12 EB 97 0C ED 34 5D B3 5C D6 64 2A A5 37 B0>)
(   4,<2025-11-20T02:28:45.182-0500>,<nmr/yiweizhang>,<bruneo400>,<proc1d>,<TopSpin 4.3.0>,
      <Start of raw data processing
       ef LB = 1 FT_mod = 6 PKNL = 1 SI = 32K 
       data hash MD5: 32K
       70 DE F7 E9 01 50 9B D5 60 BB B7 47 97 21 E6 1D>)
(   5,<2025-11-20T02:28:45.307-0500>,<nmr/yiweizhang>,<bruneo400>,<proc1d>,<TopSpin 4.3.0>,
      <apk 
       data hash MD5: 32K
       B1 16 1E 8D 80 6C 80 55 B2 43 3B 06 3D 5E 10 68>)
(   6,<2025-11-20T02:28:45.432-0500>,<nmr/yiweizhang>,<bruneo400>,<proc1d>,<TopSpin 4.3.0>,
      <abs ABSG = 5 
       data hash MD5: 32K
       E9 2A 45 DD 47 B9 9D 99 CE FD C7 9F 57 79 67 6A>)
(   7,<2025-11-20T02:28:45.494-0500>,<nmr/yiweizhang>,<bruneo400>,<peak>,<TopSpin 4.3.0>,
      <1D Peak picking
       data hash MD5: 32K
       E9 2A 45 DD 47 B9 9D 99 CE FD C7 9F 57 79 67 6A>)
(   8,<2025-11-20T02:28:46.291-0500>,<nmr/yiweizhang>,<bruneo400>,<xwish3>,<TopSpin 4.3.0>,
      <ICON-NMR User ID: yiweizhang
       data hash MD5: 32K
       E9 2A 45 DD 47 B9 9D 99 CE FD C7 9F 57 79 67 6A>)
##END=

$$ hash MD5
$$ EC 0F 7C CD 81 4B AE E2 CD 40 03 FE 1B 3A A1 DF
