# Supplementary material for: Evolution of a Strategy for the Unified Synthesis of Enteropeptin Sactipeptides
Source: J Org Chem. 2026 Feb 23;91(9):3529–44. doi: 10.1021/acs.joc.5c03063 (PMC12973295; doi:10.1021/acs.joc.5c03063)
Supplement: Supplementary file 1 [file jo5c03063_si_001.zip › Compound 33 - 13C/1/pdata/1/intrng]

P 0
171.539542   170.737918
131.321132   130.562839
130.057311   129.255687
128.454063   127.594665
127.096358   126.388618
113.605966   112.992110
78.096194   76.326844
55.470180   54.942985
53.592502   53.101417
47.338391   46.522324
28.771049   27.030586
25.333454   24.445168
