# Supplementary material for: Evolution of a Strategy for the Unified Synthesis of Enteropeptin Sactipeptides
Source: J Org Chem. 2026 Feb 23;91(9):3529–44. doi: 10.1021/acs.joc.5c03063 (PMC12973295; doi:10.1021/acs.joc.5c03063)
Supplement: Supplementary file 1 [file jo5c03063_si_001.zip › Compound 34 - 1H/5/topshimreport]

New TopShim run:

version = topshim 2.4.0
date = 2025-10-23
time = 19:14:35.157
command = topshim tuneaz

FINE SHIMMING

Parameters:

probe = Z163739_0940
solvent = CD3OD_SPE
shim nucleus = 2H
nucleus optimised for = 1H
o1p (from lock) = 3.30 ppm
selective excitation width = 1.0 ppm

Results:


1D Shimming:
Iteration 1: FWHM Before= 2.3 Hz, Target= 0.2 Hz, After= 0.2 Hz
Shim succeeded

Lineshape quality factor (1D spectrum, spinning) = 0.377


Performing tune after shimming
tune lock level increase = 1.0

shim changes: 
Z	-51
Z2	+72
Z3	-186
Z4	-548
Z5	+410
Z6	+1079
Z7	-2046
Z8	+1357

duration = 55 sec
completed successfully
finished Thu Oct 23 19:15:29 2025


========================================================================
