# Supplementary material for: Evolution of a Strategy for the Unified Synthesis of Enteropeptin Sactipeptides
Source: J Org Chem. 2026 Feb 23;91(9):3529–44. doi: 10.1021/acs.joc.5c03063 (PMC12973295; doi:10.1021/acs.joc.5c03063)
Supplement: Supplementary file 1 [file jo5c03063_si_001.zip › Compound 34 - 1H/5/pdata/1/peaklist.xml]

<?xml version="1.0" encoding="UTF-8"?>
<PeakList>
  <PeakList1D>
    <PeakList1DHeader creator="nmr" date="2025-10-23T19:21:24.022-04:00" expNo="5" name="yz-MKGOC(mmt)PPS-1H-CD3OD-2" owner="" procNo="1" source="D:/nmrdata/user/yiweizhang">
      <PeakPickDetails>F1=16.388250ppm, F2=-4.096895ppm, MI=0.10cm, MAXI=10000.00cm, PC=1.000
      </PeakPickDetails>
    </PeakList1DHeader>
    <Peak1D F1="7.379763" intensity="1.189329e+00" type="0"/>
    <Peak1D F1="7.360302" intensity="1.680531e+00" type="0"/>
    <Peak1D F1="7.337246" intensity="7.565242e-01" type="0"/>
    <Peak1D F1="7.325397" intensity="2.417158e+00" type="0"/>
    <Peak1D F1="7.313780" intensity="4.128948e+00" type="0"/>
    <Peak1D F1="7.299265" intensity="3.563422e+00" type="0"/>
    <Peak1D F1="7.277538" intensity="1.967151e+00" type="0"/>
    <Peak1D F1="7.269395" intensity="1.849139e+00" type="0"/>
    <Peak1D F1="7.255682" intensity="2.215704e+00" type="0"/>
    <Peak1D F1="7.247896" intensity="2.041453e+00" type="0"/>
    <Peak1D F1="7.227850" intensity="9.413552e-01" type="0"/>
    <Peak1D F1="7.222785" intensity="8.121657e-01" type="0"/>
    <Peak1D F1="7.201218" intensity="2.161118e-01" type="0"/>
    <Peak1D F1="7.184690" intensity="7.617069e-01" type="0"/>
    <Peak1D F1="7.170264" intensity="7.451373e-01" type="0"/>
    <Peak1D F1="7.166437" intensity="7.249794e-01" type="0"/>
    <Peak1D F1="7.151696" intensity="2.921253e-01" type="0"/>
    <Peak1D F1="6.819938" intensity="1.098864e+00" type="0"/>
    <Peak1D F1="6.797686" intensity="9.847938e-01" type="0"/>
    <Peak1D F1="6.512372" intensity="1.118715e-01" type="0"/>
    <Peak1D F1="6.493904" intensity="1.635073e-01" type="0"/>
    <Peak1D F1="6.475634" intensity="1.011310e-01" type="0"/>
    <Peak1D F1="5.097542" intensity="3.217462e-01" type="0"/>
    <Peak1D F1="5.079166" intensity="3.849991e-01" type="0"/>
    <Peak1D F1="5.065000" intensity="1.892191e+00" type="0"/>
    <Peak1D F1="5.047804" intensity="9.544081e-01" type="0"/>
    <Peak1D F1="5.038390" intensity="1.808758e+00" type="0"/>
    <Peak1D F1="5.028952" intensity="9.514084e-01" type="0"/>
    <Peak1D F1="4.996236" intensity="1.961080e-01" type="0"/>
    <Peak1D F1="4.845653" intensity="4.866925e+01" type="0"/>
    <Peak1D F1="4.518903" intensity="1.889367e-01" type="0"/>
    <Peak1D F1="4.510572" intensity="2.114958e-01" type="0"/>
    <Peak1D F1="4.498290" intensity="2.390980e-01" type="0"/>
    <Peak1D F1="4.483739" intensity="3.782900e-01" type="0"/>
    <Peak1D F1="4.475503" intensity="3.767480e-01" type="0"/>
    <Peak1D F1="4.463526" intensity="3.445999e-01" type="0"/>
    <Peak1D F1="4.454063" intensity="3.147859e-01" type="0"/>
    <Peak1D F1="4.400233" intensity="2.357110e-01" type="0"/>
    <Peak1D F1="4.387829" intensity="6.062437e-01" type="0"/>
    <Peak1D F1="4.378829" intensity="9.755166e-01" type="0"/>
    <Peak1D F1="4.369827" intensity="5.442680e-01" type="0"/>
    <Peak1D F1="4.272197" intensity="1.933596e-01" type="0"/>
    <Peak1D F1="4.250562" intensity="3.522771e-01" type="0"/>
    <Peak1D F1="4.236667" intensity="3.324489e-01" type="0"/>
    <Peak1D F1="4.214556" intensity="1.765206e-01" type="0"/>
    <Peak1D F1="3.942461" intensity="1.430817e-01" type="0"/>
    <Peak1D F1="3.920289" intensity="1.274028e-01" type="0"/>
    <Peak1D F1="3.870523" intensity="2.272904e-01" type="0"/>
    <Peak1D F1="3.839963" intensity="1.760743e-01" type="0"/>
    <Peak1D F1="3.790964" intensity="3.702664e-01" type="0"/>
    <Peak1D F1="3.781537" intensity="3.733454e-01" type="0"/>
    <Peak1D F1="3.768401" intensity="4.835095e-01" type="0"/>
    <Peak1D F1="3.758954" intensity="5.422756e-01" type="0"/>
    <Peak1D F1="3.752591" intensity="8.949347e-01" type="0"/>
    <Peak1D F1="3.742922" intensity="5.092145e+00" type="0"/>
    <Peak1D F1="3.689961" intensity="1.094171e-01" type="0"/>
    <Peak1D F1="3.671166" intensity="1.808230e-01" type="0"/>
    <Peak1D F1="3.649393" intensity="1.903548e-01" type="0"/>
    <Peak1D F1="3.632946" intensity="1.060455e-01" type="0"/>
    <Peak1D F1="3.559096" intensity="4.468632e-01" type="0"/>
    <Peak1D F1="3.550042" intensity="5.069194e-01" type="0"/>
    <Peak1D F1="3.536640" intensity="5.242617e-01" type="0"/>
    <Peak1D F1="3.527753" intensity="5.706026e-01" type="0"/>
    <Peak1D F1="3.517332" intensity="3.059867e-01" type="0"/>
    <Peak1D F1="3.494679" intensity="2.038171e-01" type="0"/>
    <Peak1D F1="3.480504" intensity="1.052040e-01" type="0"/>
    <Peak1D F1="3.476169" intensity="1.113806e-01" type="0"/>
    <Peak1D F1="3.472031" intensity="1.281441e-01" type="0"/>
    <Peak1D F1="3.468013" intensity="1.115657e-01" type="0"/>
    <Peak1D F1="3.383133" intensity="5.020376e-01" type="0"/>
    <Peak1D F1="3.323275" intensity="2.070593e-01" type="0"/>
    <Peak1D F1="3.319017" intensity="2.402940e-01" type="0"/>
    <Peak1D F1="3.307996" intensity="4.765616e+00" type="0"/>
    <Peak1D F1="3.303922" intensity="9.286812e+00" type="0"/>
    <Peak1D F1="3.299843" intensity="1.321459e+01" type="0"/>
    <Peak1D F1="3.295759" intensity="9.335213e+00" type="0"/>
    <Peak1D F1="3.291686" intensity="4.843865e+00" type="0"/>
    <Peak1D F1="3.074690" intensity="5.090866e-01" type="0"/>
    <Peak1D F1="3.059965" intensity="3.608240e-01" type="0"/>
    <Peak1D F1="2.882029" intensity="2.737631e+00" type="0"/>
    <Peak1D F1="2.852751" intensity="2.097282e-01" type="0"/>
    <Peak1D F1="2.845022" intensity="2.212628e-01" type="0"/>
    <Peak1D F1="2.820194" intensity="1.783008e-01" type="0"/>
    <Peak1D F1="2.658655" intensity="2.527513e-01" type="0"/>
    <Peak1D F1="2.646320" intensity="2.782840e-01" type="0"/>
    <Peak1D F1="2.625066" intensity="2.298443e-01" type="0"/>
    <Peak1D F1="2.612966" intensity="2.071427e-01" type="0"/>
    <Peak1D F1="2.549864" intensity="1.341786e-01" type="0"/>
    <Peak1D F1="2.542234" intensity="1.548684e-01" type="0"/>
    <Peak1D F1="2.529926" intensity="2.767342e-01" type="0"/>
    <Peak1D F1="2.516713" intensity="2.702831e-01" type="0"/>
    <Peak1D F1="2.508796" intensity="2.965289e-01" type="0"/>
    <Peak1D F1="2.501524" intensity="2.895095e-01" type="0"/>
    <Peak1D F1="2.495845" intensity="2.797999e-01" type="0"/>
    <Peak1D F1="2.482322" intensity="3.256586e-01" type="0"/>
    <Peak1D F1="2.462960" intensity="2.277196e-01" type="0"/>
    <Peak1D F1="2.448211" intensity="1.322220e-01" type="0"/>
    <Peak1D F1="2.364687" intensity="3.450092e-01" type="0"/>
    <Peak1D F1="2.158284" intensity="1.189718e-01" type="0"/>
    <Peak1D F1="2.136784" intensity="1.854434e-01" type="0"/>
    <Peak1D F1="2.127202" intensity="1.947188e-01" type="0"/>
    <Peak1D F1="2.115805" intensity="2.347148e-01" type="0"/>
    <Peak1D F1="2.107253" intensity="3.097668e-01" type="0"/>
    <Peak1D F1="2.096961" intensity="2.539760e-01" type="0"/>
    <Peak1D F1="2.086033" intensity="3.335961e-01" type="0"/>
    <Peak1D F1="2.063528" intensity="2.800464e-01" type="0"/>
    <Peak1D F1="2.049858" intensity="2.767482e-01" type="0"/>
    <Peak1D F1="2.036595" intensity="4.082358e-01" type="0"/>
    <Peak1D F1="2.020791" intensity="8.462983e-01" type="0"/>
    <Peak1D F1="2.009617" intensity="3.808812e+00" type="0"/>
    <Peak1D F1="1.968031" intensity="3.682510e-01" type="0"/>
    <Peak1D F1="1.946708" intensity="3.913699e-01" type="0"/>
    <Peak1D F1="1.927562" intensity="5.299439e-01" type="0"/>
    <Peak1D F1="1.910187" intensity="6.219274e-01" type="0"/>
    <Peak1D F1="1.899307" intensity="5.371330e-01" type="0"/>
    <Peak1D F1="1.888040" intensity="5.464138e-01" type="0"/>
    <Peak1D F1="1.871459" intensity="4.328340e-01" type="0"/>
    <Peak1D F1="1.858582" intensity="3.512370e-01" type="0"/>
    <Peak1D F1="1.834800" intensity="3.394006e-01" type="0"/>
    <Peak1D F1="1.803315" intensity="2.555665e-01" type="0"/>
    <Peak1D F1="1.701503" intensity="1.452847e-01" type="0"/>
    <Peak1D F1="1.678573" intensity="1.356522e-01" type="0"/>
    <Peak1D F1="1.450733" intensity="1.398185e+01" type="0"/>
    <Peak1D F1="1.435403" intensity="1.684315e+00" type="0"/>
    <Peak1D F1="1.413647" intensity="2.890171e-01" type="0"/>
    <Peak1D F1="1.394166" intensity="6.441807e-01" type="0"/>
    <Peak1D F1="1.358501" intensity="2.197206e-01" type="0"/>
    <Peak1D F1="1.312931" intensity="1.728455e-01" type="0"/>
    <Peak1D F1="1.290293" intensity="1.363693e-01" type="0"/>
    <Peak1D F1="1.278490" intensity="1.145443e-01" type="0"/>
    <Peak1D F1="1.157668" intensity="1.500000e+01" type="0"/>
    <Peak1D F1="1.129646" intensity="1.430289e+00" type="0"/>
    <Peak1D F1="1.083401" intensity="1.894634e-01" type="0"/>
  </PeakList1D>
</PeakList>
