# Supplementary material for: Evolution of a Strategy for the Unified Synthesis of Enteropeptin Sactipeptides
Source: J Org Chem. 2026 Feb 23;91(9):3529–44. doi: 10.1021/acs.joc.5c03063 (PMC12973295; doi:10.1021/acs.joc.5c03063)
Supplement: Supplementary file 1 [file jo5c03063_si_001.zip › Compound 34 - 1H/5/pdata/1/auditp.txt]

##TITLE= Audit trail, TopSpin 4.3.0
##JCAMPDX= 5.01
##ORIGIN= Bruker BioSpin GmbH
##OWNER= nmr
$$ D:/nmrdata/user/yiweizhang/yz-MKGOC(mmt)PPS-1H-CD3OD-2/5/pdata/1/auditp.txt
##AUDIT TRAIL=  $$ (NUMBER, WHEN, WHO, WHERE, PROCESS, VERSION, WHAT)
(   1,<2025-10-23T23:15:44.601+0000>,<BRUNEO400\nmr>,<BRUNEO400>,<go4>,<TopSpin 4.3.0>,
      <acquisition in progress>)
$$ D:/nmrdata/user/yiweizhang/yz-MKGOC(mmt)PPS-1H-CD3OD-2/5/audita.txt
(   2,<2025-10-23T23:21:19.219+0000>,<BRUNEO400\nmr>,<BRUNEO400>,<go4>,<TopSpin 4.3.0>,
      <created by zg on 'Avance' (BRUNEO400) by user 'BRUNEO400\nmr'
       on data set with UUID '337dd70a-b066-11f0-b5d9-0030d63688f3'
       started at 2025-10-23 23:15:44.601 +0000, POWCHK enabled, PULCHK disabled,
       completed at 2025-10-23 23:21:19.218 +0000
       configuration hash MD5:
       97 70 56 38 65 B5 18 D5 21 F2 6F 9D 44 BB 36 47
       double data hash MD5: 64K
       EA 42 2B E4 AE D3 6B A1 2F FF B7 E1 AC FB 6A 1F>)
(   3,<2025-10-23T19:21:21.257-0400>,<nmr>,<bruneo400>,<xwish3>,<TopSpin 4.3.0>,
      <ICON-NMR User ID: yiweizhang
       double data hash MD5: 64K
       EA 42 2B E4 AE D3 6B A1 2F FF B7 E1 AC FB 6A 1F>)
(   4,<2025-10-23T19:21:22.335-0400>,<nmr/yiweizhang>,<bruneo400>,<proc1d>,<TopSpin 4.3.0>,
      <Start of raw data processing
       ef LB = 0.3 FT_mod = 6 PKNL = 1 SI = 64K 
       data hash MD5: 64K
       F2 3D 16 BB 98 6A C7 76 B0 CC 8E 1E DE BB 7C C2>)
(   5,<2025-10-23T19:21:23.804-0400>,<nmr/yiweizhang>,<bruneo400>,<proc1d>,<TopSpin 4.3.0>,
      <apk0 
       data hash MD5: 64K
       B4 CF A9 41 9F 50 B6 0C 32 DE 3F AF C9 8B AF 40>)
(   6,<2025-10-23T19:21:23.913-0400>,<nmr/yiweizhang>,<bruneo400>,<proc1d>,<TopSpin 4.3.0>,
      <abs ABSG = 5 
       data hash MD5: 64K
       F3 25 6B 05 86 CF 3C 2E 17 2E E2 5A A5 C1 D9 16>)
(   7,<2025-10-23T19:21:23.975-0400>,<nmr/yiweizhang>,<bruneo400>,<peak>,<TopSpin 4.3.0>,
      <1D Peak picking
       data hash MD5: 64K
       F3 25 6B 05 86 CF 3C 2E 17 2E E2 5A A5 C1 D9 16>)
(   8,<2025-10-23T19:21:24.850-0400>,<nmr/yiweizhang>,<bruneo400>,<xwish3>,<TopSpin 4.3.0>,
      <ICON-NMR User ID: yiweizhang
       data hash MD5: 64K
       F3 25 6B 05 86 CF 3C 2E 17 2E E2 5A A5 C1 D9 16>)
##END=

$$ hash MD5
$$ 6F 65 E8 27 1D CA 77 6D 00 3E B9 0F 81 C3 C4 48
