# Supplementary material for: Evolution of a Strategy for the Unified Synthesis of Enteropeptin Sactipeptides
Source: J Org Chem. 2026 Feb 23;91(9):3529–44. doi: 10.1021/acs.joc.5c03063 (PMC12973295; doi:10.1021/acs.joc.5c03063)
Supplement: Supplementary file 1 [file jo5c03063_si_001.zip › Compound 34 - 13C/log]

Fri Oct 24 21:41:53 2025: Experiment started
Fri Oct 24 21:44:22 2025: BS 1 completed
Fri Oct 24 21:46:50 2025: BS 2 completed
Fri Oct 24 21:49:18 2025: BS 3 completed
Fri Oct 24 21:51:45 2025: BS 4 completed
Fri Oct 24 21:54:13 2025: BS 5 completed
Fri Oct 24 21:56:41 2025: BS 6 completed
Fri Oct 24 21:59:09 2025: BS 7 completed
Fri Oct 24 22:01:37 2025: BS 8 completed
Fri Oct 24 22:04:05 2025: BS 9 completed
Fri Oct 24 22:06:33 2025: BS 10 completed
Fri Oct 24 22:09:01 2025: BS 11 completed
Fri Oct 24 22:11:29 2025: BS 12 completed
Fri Oct 24 22:13:56 2025: BS 13 completed
Fri Oct 24 22:16:24 2025: BS 14 completed
Fri Oct 24 22:18:52 2025: BS 15 completed
Fri Oct 24 22:21:20 2025: BS 16 completed
Fri Oct 24 22:23:48 2025: BS 17 completed
Fri Oct 24 22:26:16 2025: BS 18 completed
Fri Oct 24 22:28:44 2025: BS 19 completed
Fri Oct 24 22:31:12 2025: BS 20 completed
Fri Oct 24 22:33:40 2025: BS 21 completed
Fri Oct 24 22:36:07 2025: BS 22 completed
Fri Oct 24 22:38:35 2025: BS 23 completed
Fri Oct 24 22:41:03 2025: BS 24 completed
Fri Oct 24 22:43:31 2025: BS 25 completed
Fri Oct 24 22:45:59 2025: BS 26 completed
Fri Oct 24 22:48:27 2025: BS 27 completed
Fri Oct 24 22:50:55 2025: BS 28 completed
Fri Oct 24 22:53:23 2025: BS 29 completed
Fri Oct 24 22:55:51 2025: BS 30 completed
Fri Oct 24 22:58:18 2025: BS 31 completed
Fri Oct 24 23:00:46 2025: BS 32 completed
Fri Oct 24 23:03:14 2025: BS 33 completed
Fri Oct 24 23:05:42 2025: BS 34 completed
Fri Oct 24 23:08:10 2025: BS 35 completed
Fri Oct 24 23:10:38 2025: BS 36 completed
Fri Oct 24 23:13:06 2025: BS 37 completed
Fri Oct 24 23:15:34 2025: BS 38 completed
Fri Oct 24 23:18:02 2025: BS 39 completed
Fri Oct 24 23:20:29 2025: BS 40 completed
Fri Oct 24 23:22:57 2025: BS 41 completed
Fri Oct 24 23:25:25 2025: BS 42 completed
Fri Oct 24 23:27:53 2025: BS 43 completed
Fri Oct 24 23:30:21 2025: BS 44 completed
Fri Oct 24 23:32:49 2025: BS 45 completed
Fri Oct 24 23:35:17 2025: BS 46 completed
Fri Oct 24 23:37:45 2025: BS 47 completed
Fri Oct 24 23:40:13 2025: BS 48 completed
Fri Oct 24 23:42:40 2025: BS 49 completed
Fri Oct 24 23:45:08 2025: BS 50 completed
Fri Oct 24 23:47:36 2025: BS 51 completed
Fri Oct 24 23:50:04 2025: BS 52 completed
Fri Oct 24 23:52:32 2025: BS 53 completed
Fri Oct 24 23:55:00 2025: BS 54 completed
Fri Oct 24 23:57:28 2025: BS 55 completed
Fri Oct 24 23:59:56 2025: BS 56 completed
Sat Oct 25 00:02:24 2025: BS 57 completed
Sat Oct 25 00:04:51 2025: BS 58 completed
Sat Oct 25 00:07:19 2025: BS 59 completed
Sat Oct 25 00:09:47 2025: BS 60 completed
Sat Oct 25 00:12:15 2025: BS 61 completed
Sat Oct 25 00:14:43 2025: BS 62 completed
Sat Oct 25 00:17:11 2025: BS 63 completed
Sat Oct 25 00:19:39 2025: BS 64 completed
Sat Oct 25 00:22:07 2025: BS 65 completed
Sat Oct 25 00:24:35 2025: BS 66 completed
Sat Oct 25 00:27:02 2025: BS 67 completed
Sat Oct 25 00:29:30 2025: BS 68 completed
Sat Oct 25 00:31:58 2025: BS 69 completed
Sat Oct 25 00:34:26 2025: BS 70 completed
Sat Oct 25 00:36:54 2025: BS 71 completed
Sat Oct 25 00:39:22 2025: BS 72 completed
Sat Oct 25 00:41:50 2025: BS 73 completed
Sat Oct 25 00:44:18 2025: BS 74 completed
Sat Oct 25 00:46:46 2025: BS 75 completed
Sat Oct 25 00:49:13 2025: BS 76 completed
Sat Oct 25 00:51:41 2025: BS 77 completed
Sat Oct 25 00:54:09 2025: BS 78 completed
Sat Oct 25 00:56:37 2025: BS 79 completed
Sat Oct 25 00:59:05 2025: BS 80 completed
Sat Oct 25 01:01:33 2025: BS 81 completed
Sat Oct 25 01:04:01 2025: BS 82 completed
Sat Oct 25 01:06:29 2025: BS 83 completed
Sat Oct 25 01:08:57 2025: BS 84 completed
Sat Oct 25 01:11:24 2025: BS 85 completed
Sat Oct 25 01:13:52 2025: BS 86 completed
Sat Oct 25 01:16:20 2025: BS 87 completed
Sat Oct 25 01:18:48 2025: BS 88 completed
Sat Oct 25 01:21:16 2025: BS 89 completed
Sat Oct 25 01:23:44 2025: BS 90 completed
Sat Oct 25 01:26:12 2025: BS 91 completed
Sat Oct 25 01:28:40 2025: BS 92 completed
Sat Oct 25 01:31:08 2025: BS 93 completed
Sat Oct 25 01:33:35 2025: BS 94 completed
Sat Oct 25 01:36:03 2025: BS 95 completed
Sat Oct 25 01:38:31 2025: BS 96 completed
Sat Oct 25 01:40:59 2025: BS 97 completed
Sat Oct 25 01:43:27 2025: BS 98 completed
Sat Oct 25 01:45:55 2025: BS 99 completed
Sat Oct 25 01:48:23 2025: BS 100 completed
Sat Oct 25 01:50:51 2025: BS 101 completed
Sat Oct 25 01:53:19 2025: BS 102 completed
Sat Oct 25 01:55:46 2025: BS 103 completed
Sat Oct 25 01:58:14 2025: BS 104 completed
Sat Oct 25 02:00:42 2025: BS 105 completed
Sat Oct 25 02:03:10 2025: BS 106 completed
Sat Oct 25 02:05:38 2025: BS 107 completed
Sat Oct 25 02:08:06 2025: BS 108 completed
Sat Oct 25 02:10:34 2025: BS 109 completed
Sat Oct 25 02:13:02 2025: BS 110 completed
Sat Oct 25 02:15:30 2025: BS 111 completed
Sat Oct 25 02:17:57 2025: BS 112 completed
Sat Oct 25 02:20:25 2025: BS 113 completed
Sat Oct 25 02:22:53 2025: BS 114 completed
Sat Oct 25 02:25:21 2025: BS 115 completed
Sat Oct 25 02:27:49 2025: BS 116 completed
Sat Oct 25 02:30:17 2025: BS 117 completed
Sat Oct 25 02:32:45 2025: BS 118 completed
Sat Oct 25 02:35:13 2025: BS 119 completed
Sat Oct 25 02:37:41 2025: BS 120 completed
Sat Oct 25 02:40:08 2025: BS 121 completed
Sat Oct 25 02:42:36 2025: BS 122 completed
Sat Oct 25 02:45:04 2025: BS 123 completed
Sat Oct 25 02:47:32 2025: BS 124 completed
Sat Oct 25 02:50:00 2025: BS 125 completed
Sat Oct 25 02:52:28 2025: BS 126 completed
Sat Oct 25 02:54:56 2025: BS 127 completed
Sat Oct 25 02:57:24 2025: BS 128 completed
Sat Oct 25 02:59:52 2025: BS 129 completed
Sat Oct 25 03:02:19 2025: BS 130 completed
Sat Oct 25 03:04:47 2025: BS 131 completed
Sat Oct 25 03:07:15 2025: BS 132 completed
Sat Oct 25 03:09:43 2025: BS 133 completed
Sat Oct 25 03:12:11 2025: BS 134 completed
Sat Oct 25 03:14:39 2025: BS 135 completed
Sat Oct 25 03:17:07 2025: BS 136 completed
Sat Oct 25 03:19:35 2025: BS 137 completed
Sat Oct 25 03:22:03 2025: BS 138 completed
Sat Oct 25 03:24:30 2025: BS 139 completed
Sat Oct 25 03:26:58 2025: BS 140 completed
Sat Oct 25 03:29:26 2025: BS 141 completed
Sat Oct 25 03:31:54 2025: BS 142 completed
Sat Oct 25 03:34:22 2025: BS 143 completed
Sat Oct 25 03:36:50 2025: BS 144 completed
Sat Oct 25 03:39:18 2025: BS 145 completed
Sat Oct 25 03:41:46 2025: BS 146 completed
Sat Oct 25 03:44:14 2025: BS 147 completed
Sat Oct 25 03:46:41 2025: BS 148 completed
Sat Oct 25 03:49:09 2025: BS 149 completed
Sat Oct 25 03:51:37 2025: BS 150 completed
Sat Oct 25 03:54:05 2025: BS 151 completed
Sat Oct 25 03:56:33 2025: BS 152 completed
Sat Oct 25 03:59:01 2025: BS 153 completed
Sat Oct 25 04:01:29 2025: BS 154 completed
Sat Oct 25 04:03:57 2025: BS 155 completed
Sat Oct 25 04:06:25 2025: BS 156 completed
Sat Oct 25 04:08:52 2025: BS 157 completed
Sat Oct 25 04:11:20 2025: BS 158 completed
Sat Oct 25 04:13:48 2025: BS 159 completed
Sat Oct 25 04:16:16 2025: BS 160 completed
Sat Oct 25 04:18:44 2025: BS 161 completed
Sat Oct 25 04:21:12 2025: BS 162 completed
Sat Oct 25 04:23:40 2025: BS 163 completed
Sat Oct 25 04:26:08 2025: BS 164 completed
Sat Oct 25 04:28:36 2025: BS 165 completed
Sat Oct 25 04:31:03 2025: BS 166 completed
Sat Oct 25 04:33:31 2025: BS 167 completed
Sat Oct 25 04:35:59 2025: BS 168 completed
Sat Oct 25 04:38:27 2025: BS 169 completed
Sat Oct 25 04:40:55 2025: BS 170 completed
Sat Oct 25 04:43:23 2025: BS 171 completed
Sat Oct 25 04:45:51 2025: BS 172 completed
Sat Oct 25 04:48:19 2025: BS 173 completed
Sat Oct 25 04:50:47 2025: BS 174 completed
Sat Oct 25 04:53:14 2025: BS 175 completed
Sat Oct 25 04:55:42 2025: BS 176 completed
Sat Oct 25 04:58:10 2025: BS 177 completed
Sat Oct 25 05:00:38 2025: BS 178 completed
Sat Oct 25 05:03:06 2025: BS 179 completed
Sat Oct 25 05:05:34 2025: BS 180 completed
Sat Oct 25 05:08:02 2025: BS 181 completed
Sat Oct 25 05:10:30 2025: BS 182 completed
Sat Oct 25 05:12:58 2025: BS 183 completed
Sat Oct 25 05:15:25 2025: BS 184 completed
Sat Oct 25 05:17:53 2025: BS 185 completed
Sat Oct 25 05:20:21 2025: BS 186 completed
Sat Oct 25 05:22:49 2025: BS 187 completed
Sat Oct 25 05:25:17 2025: BS 188 completed
Sat Oct 25 05:27:45 2025: BS 189 completed
Sat Oct 25 05:30:13 2025: BS 190 completed
Sat Oct 25 05:32:41 2025: BS 191 completed
Sat Oct 25 05:35:09 2025: BS 192 completed
Sat Oct 25 05:37:36 2025: BS 193 completed
Sat Oct 25 05:40:04 2025: BS 194 completed
Sat Oct 25 05:42:32 2025: BS 195 completed
Sat Oct 25 05:45:00 2025: BS 196 completed
Sat Oct 25 05:47:28 2025: BS 197 completed
Sat Oct 25 05:49:56 2025: BS 198 completed
Sat Oct 25 05:52:24 2025: BS 199 completed
Sat Oct 25 05:54:52 2025: BS 200 completed
Sat Oct 25 05:57:20 2025: BS 201 completed
Sat Oct 25 05:59:47 2025: BS 202 completed
Sat Oct 25 06:02:15 2025: BS 203 completed
Sat Oct 25 06:04:43 2025: BS 204 completed
Sat Oct 25 06:07:11 2025: BS 205 completed
Sat Oct 25 06:09:39 2025: BS 206 completed
Sat Oct 25 06:12:07 2025: BS 207 completed
Sat Oct 25 06:14:35 2025: BS 208 completed
Sat Oct 25 06:17:03 2025: BS 209 completed
Sat Oct 25 06:19:31 2025: BS 210 completed
Sat Oct 25 06:21:58 2025: BS 211 completed
Sat Oct 25 06:24:26 2025: BS 212 completed
Sat Oct 25 06:26:54 2025: BS 213 completed
Sat Oct 25 06:29:22 2025: BS 214 completed
Sat Oct 25 06:31:50 2025: BS 215 completed
Sat Oct 25 06:34:18 2025: BS 216 completed
Sat Oct 25 06:36:46 2025: BS 217 completed
Sat Oct 25 06:39:14 2025: BS 218 completed
Sat Oct 25 06:41:42 2025: BS 219 completed
Sat Oct 25 06:44:09 2025: BS 220 completed
Sat Oct 25 06:46:37 2025: BS 221 completed
Sat Oct 25 06:49:05 2025: BS 222 completed
Sat Oct 25 06:51:33 2025: BS 223 completed
Sat Oct 25 06:54:01 2025: BS 224 completed
Sat Oct 25 06:56:29 2025: BS 225 completed
Sat Oct 25 06:58:57 2025: BS 226 completed
Sat Oct 25 07:01:25 2025: BS 227 completed
Sat Oct 25 07:03:53 2025: BS 228 completed
Sat Oct 25 07:06:20 2025: BS 229 completed
Sat Oct 25 07:08:48 2025: BS 230 completed
Sat Oct 25 07:11:16 2025: BS 231 completed
Sat Oct 25 07:13:44 2025: BS 232 completed
Sat Oct 25 07:16:12 2025: BS 233 completed
Sat Oct 25 07:18:40 2025: BS 234 completed
Sat Oct 25 07:21:08 2025: BS 235 completed
Sat Oct 25 07:23:36 2025: BS 236 completed
Sat Oct 25 07:26:04 2025: BS 237 completed
Sat Oct 25 07:28:31 2025: BS 238 completed
Sat Oct 25 07:30:59 2025: BS 239 completed
Sat Oct 25 07:33:27 2025: BS 240 completed
Sat Oct 25 07:35:55 2025: BS 241 completed
Sat Oct 25 07:38:23 2025: BS 242 completed
Sat Oct 25 07:40:51 2025: BS 243 completed
Sat Oct 25 07:43:19 2025: BS 244 completed
Sat Oct 25 07:45:47 2025: BS 245 completed
Sat Oct 25 07:48:15 2025: BS 246 completed
Sat Oct 25 07:50:42 2025: BS 247 completed
Sat Oct 25 07:53:10 2025: BS 248 completed
Sat Oct 25 07:55:38 2025: BS 249 completed
Sat Oct 25 07:58:06 2025: BS 250 completed
Sat Oct 25 08:00:34 2025: BS 251 completed
Sat Oct 25 08:03:02 2025: BS 252 completed
Sat Oct 25 08:05:30 2025: BS 253 completed
Sat Oct 25 08:07:58 2025: BS 254 completed
Sat Oct 25 08:10:26 2025: BS 255 completed
Sat Oct 25 08:12:53 2025: BS 256 completed
Sat Oct 25 08:15:21 2025: BS 257 completed
Sat Oct 25 08:17:49 2025: BS 258 completed
Sat Oct 25 08:20:17 2025: BS 259 completed
Sat Oct 25 08:22:45 2025: BS 260 completed
Sat Oct 25 08:25:13 2025: BS 261 completed
Sat Oct 25 08:27:41 2025: BS 262 completed
Sat Oct 25 08:30:09 2025: BS 263 completed
Sat Oct 25 08:32:37 2025: BS 264 completed
Sat Oct 25 08:35:04 2025: BS 265 completed
Sat Oct 25 08:37:32 2025: BS 266 completed
Sat Oct 25 08:40:00 2025: BS 267 completed
Sat Oct 25 08:42:28 2025: BS 268 completed
Sat Oct 25 08:44:56 2025: BS 269 completed
Sat Oct 25 08:47:24 2025: BS 270 completed
Sat Oct 25 08:49:52 2025: BS 271 completed
Sat Oct 25 08:52:20 2025: BS 272 completed
Sat Oct 25 08:54:48 2025: BS 273 completed
Sat Oct 25 08:57:15 2025: BS 274 completed
Sat Oct 25 08:59:43 2025: BS 275 completed
Sat Oct 25 09:02:11 2025: BS 276 completed
Sat Oct 25 09:04:39 2025: BS 277 completed
Sat Oct 25 09:07:07 2025: BS 278 completed
Sat Oct 25 09:09:35 2025: BS 279 completed
Sat Oct 25 09:12:03 2025: BS 280 completed
Sat Oct 25 09:14:31 2025: BS 281 completed
Sat Oct 25 09:16:59 2025: BS 282 completed
Sat Oct 25 09:19:26 2025: BS 283 completed
Sat Oct 25 09:21:54 2025: BS 284 completed
Sat Oct 25 09:24:22 2025: BS 285 completed
Sat Oct 25 09:26:50 2025: BS 286 completed
Sat Oct 25 09:29:18 2025: BS 287 completed
Sat Oct 25 09:31:46 2025: BS 288 completed
Sat Oct 25 09:34:14 2025: BS 289 completed
Sat Oct 25 09:36:42 2025: BS 290 completed
Sat Oct 25 09:39:10 2025: BS 291 completed
Sat Oct 25 09:41:37 2025: BS 292 completed
Sat Oct 25 09:44:05 2025: BS 293 completed
Sat Oct 25 09:46:33 2025: BS 294 completed
Sat Oct 25 09:49:01 2025: BS 295 completed
Sat Oct 25 09:51:29 2025: BS 296 completed
Sat Oct 25 09:53:57 2025: BS 297 completed
Sat Oct 25 09:56:25 2025: BS 298 completed
Sat Oct 25 09:58:53 2025: BS 299 completed
Sat Oct 25 10:01:21 2025: BS 300 completed
Sat Oct 25 10:03:48 2025: BS 301 completed
Sat Oct 25 10:06:16 2025: BS 302 completed
Sat Oct 25 10:08:44 2025: BS 303 completed
Sat Oct 25 10:11:12 2025: BS 304 completed
Sat Oct 25 10:13:40 2025: BS 305 completed
Sat Oct 25 10:16:08 2025: BS 306 completed
Sat Oct 25 10:18:36 2025: BS 307 completed
Sat Oct 25 10:21:04 2025: BS 308 completed
Sat Oct 25 10:23:32 2025: BS 309 completed
Sat Oct 25 10:25:59 2025: BS 310 completed
Sat Oct 25 10:28:27 2025: BS 311 completed
Sat Oct 25 10:30:55 2025: BS 312 completed
Sat Oct 25 10:33:23 2025: BS 313 completed
Sat Oct 25 10:35:51 2025: BS 314 completed
Sat Oct 25 10:38:19 2025: BS 315 completed
Sat Oct 25 10:40:47 2025: BS 316 completed
Sat Oct 25 10:43:15 2025: BS 317 completed
Sat Oct 25 10:45:43 2025: BS 318 completed
Sat Oct 25 10:48:10 2025: BS 319 completed
Sat Oct 25 10:50:38 2025: BS 320 completed
Sat Oct 25 10:53:06 2025: BS 321 completed
Sat Oct 25 10:55:34 2025: BS 322 completed
Sat Oct 25 10:58:02 2025: BS 323 completed
Sat Oct 25 11:00:30 2025: BS 324 completed
Sat Oct 25 11:02:58 2025: BS 325 completed
Sat Oct 25 11:05:26 2025: BS 326 completed
Sat Oct 25 11:07:54 2025: BS 327 completed
Sat Oct 25 11:10:21 2025: BS 328 completed
Sat Oct 25 11:12:49 2025: BS 329 completed
Sat Oct 25 11:15:17 2025: BS 330 completed
Sat Oct 25 11:17:45 2025: BS 331 completed
Sat Oct 25 11:20:13 2025: BS 332 completed
Sat Oct 25 11:21:43 2025: Acquisition aborted
